# Supplementary material for: Data on pre-service teachers’ experience of project activities based on the teacher education support project in Tanzania
Source: Data Brief. 2022 Apr 25;42:108214. doi: 10.1016/j.dib.2022.108214 (PMC9065589; doi:10.1016/j.dib.2022.108214)
Supplement: Supplementary file 2 [file mmc2.csv]

ID	Gender	MATERIALS	M1.1	M1.2	M1.3	M1.4	OPEN1.5	MAT_Increase_Materials	MAT_Books_Support	MAT_Materials_Properly	MAT_Reflect_Technology	MAT_Teaching_Aids	MAT_Primary_Books	C2.1	C2.2	C2.3	C2.4	OPEN2.5	COM_ICT_Facilities	COM_Practical_Time	COM_Internet_Connectivity	COM_ICT_Lab	COM_Maintain	COM_ICT_Tutors	COM_Lab_Tech	COM_Time_mangement	AP3.1	AP3.2	AP3.3	AP3.4	OPEN3.5	AID_Improve_Quality	AID_Tutor_Use_Aids	AID_Increase	AID_Students_Involved	AID_More_Time	AID_Lab_furniture	AID_Science_Lab	TM4.1	TM4.2	TM4.3	TM4.4	OPEN4.5	MET_Integrate	MET_Observe_Time	MET_More_Participatory	MET_Good_Reliable	MET_Time_Practical	CE5.1
208	Female		Increased	Increased a lot	Increased	Satisfied		Yes	No	No	No	No	No	Stayed the same	Stayed the same	Increased	Neutral		No	No	Yes	No	No	No	No	No	Increased a lot	Increased	Increased a lot	Satisfied		No	No	No	No	No	No	No	Effective	More effective	Increased	Very satisfied		Yes	No	No	No	No	Improved
209	Female		Increased a lot	Increased	Increased a lot	Very satisfied		No	Yes	No	No	No	No	Increased	Increased	Increased a lot	Very satisfied		No	No	No	No	No	No	No	No	Increased	Increased a lot	Increased a lot	Satisfied		No	No	No	No	No	No	No	More effective	Effective	Increased a lot	Very satisfied		No	No	No	No	No	Improved a lot
210	Female		Increased a lot	Increased	Increased a lot	Very satisfied		No	Yes	No	No	No	No	Increased a lot	Increased a lot	Increased a lot	Very satisfied		No	No	No	No	No	No	No	No	Increased a lot	Increased a lot	Increased a lot	Very satisfied		Yes	No	No	No	No	No	No	Effective	More effective	Increased a lot	Very satisfied		Yes	No	No	No	No	Improved
211	Female		Increased a lot	Increased	Increased a lot	Very satisfied		No	No	No	No	No	No	Stayed the same	Increased	Increased	Satisfied		Yes	No	No	No	No	No	No	No	Increased	Increased a lot	Increased	Very satisfied		No	No	Yes	No	No	No	No	Effective	More effective	Increased a lot	Satisfied		No	No	Yes	No	No	Improved
212	Female		Increased a lot	Increased	Increased a lot	Very satisfied		No	Yes	No	No	No	No	Increased a lot	Increased	Decreased	Satisfied		No	No	No	No	No	No	No	No	Increased	Stayed the same	Increased	Satisfied		No	No	No	No	No	No	No	More effective	More effective	Increased a lot	Very satisfied		No	No	No	Yes	No	Improved a lot
213	Female		Increased a lot	Increased a lot	Increased	Very satisfied		No	Yes	No	No	No	No	Stayed the same	Stayed the same	Stayed the same	Neutral		No	No	No	No	No	No	No	No	Increased a lot	Increased a lot	Increased a lot	Very satisfied		No	No	No	No	No	No	No	More effective	More effective	Increased a lot	Very satisfied		No	No	No	Yes	No	Improved a lot
214	Female		Increased a lot	Increased	Increased a lot	Satisfied		No	Yes	No	No	No	No	Stayed the same	Stayed the same	Decreased	Neutral		No	No	No	No	No	No	No	No	Increased	Increased	Increased a lot	Satisfied		No	No	No	No	No	No	No	Effective	More effective	Increased	Satisfied		No	No	No	No	No	Improved a lot
215	Female		Increased	Increased	Increased	Neutral		No	Yes	No	No	No	No	Increased a lot	Increased	Increased	Satisfied		No	Yes	No	No	No	No	No	No	Increased	Increased a lot	Increased	Satisfied		No	No	Yes	No	No	No	No	Effective	Effective	Increased a lot	Satisfied		Yes	No	No	No	No	Improved a lot
216	Female		Stayed the same	Stayed the same	Stayed the same	Satisfied		No	No	No	No	No	No	Increased	Increased a lot	Increased	Satisfied		No	No	No	No	No	Yes	No	No	Increased	Increased a lot	Increased	Neutral		No	No	No	No	No	No	Yes	More effective	More effective	Increased a lot	Very satisfied		No	No	No	No	No	Improved a lot
217	Female		Increased	Increased	Increased a lot	Neutral		No	Yes	No	No	No	No	Decreased	Stayed the same	Increased	Neutral		No	No	No	No	No	No	No	No	Increased	Increased	Increased	Neutral		No	No	Yes	No	No	No	No	More effective	Effective	Increased a lot	Very satisfied		No	No	Yes	No	No	Improved a lot
218	Female		Increased a lot	Increased	Increased a lot	Very satisfied		Yes	No	No	No	No	No	Increased a lot	Stayed the same	Stayed the same	Satisfied		Yes	No	No	No	No	No	No	No	Stayed the same	Stayed the same	Stayed the same	Neutral		No	No	Yes	No	No	No	No	More effective	Stayed the same	Stayed the same	Neutral		No	No	No	No	No	Improved a lot
219	Female		Increased a lot	Stayed the same	Increased	Satisfied		No	No	No	No	No	No	Increased	Stayed the same	Increased	Neutral		Yes	No	No	No	No	No	No	No	Increased a lot	Increased	Increased a lot	Dissatisfied		No	No	No	No	No	No	No	Effective	Effective	Increased	Neutral		Yes	No	No	No	No	Improved a lot
220	Female		Stayed the same	Increased	Increased a lot	Neutral		Yes	No	No	No	No	No	Increased	Stayed the same	Increased	Very satisfied		Yes	No	No	No	No	No	No	No	Increased	Increased	Stayed the same	Satisfied		Yes	No	No	No	No	No	No	Effective	Effective	Increased	Satisfied		No	No	Yes	No	No	Improved
221	Female		Increased a lot	Increased	Stayed the same	Satisfied		No	No	No	No	No	No	Stayed the same	Stayed the same	Increased	Neutral		No	Yes	No	No	No	No	No	No	Stayed the same	Increased	Stayed the same	Satisfied		No	No	No	No	No	No	No	More effective	More effective	Increased	Satisfied		No	No	Yes	No	No	Improved a lot
222	Female		Decreased a lot	Decreased	Increased	Neutral		Yes	No	No	No	No	No	Stayed the same	Stayed the same	Stayed the same	Neutral		Yes	No	No	No	No	No	No	No	Stayed the same	Stayed the same	Stayed the same	Neutral		No	No	Yes	No	No	No	No	Effective	More effective	Increased a lot	Very satisfied		Yes	No	No	No	No	Stayed the same
223	Female		Increased	Increased	Decreased a lot	Neutral		Yes	No	No	No	No	No	Decreased a lot	Decreased a lot	Decreased a lot	Not at all satisfied		No	No	No	No	No	Yes	No	No	Increased a lot	Increased	Increased	Neutral		No	No	No	No	No	No	No	More effective	More effective	Increased	Very satisfied		No	No	No	No	No	Improved a lot
224	Female		Increased	Stayed the same	Stayed the same	Neutral		Yes	No	No	No	No	No	Decreased	Decreased a lot	Decreased a lot	Dissatisfied		No	No	No	No	No	Yes	No	No	Decreased a lot	Decreased a lot	Decreased a lot	Dissatisfied		Yes	No	No	No	No	No	No	Not effective	Not effective	Decreased a lot	Not at all satisfied		No	No	No	No	Yes	Improved a lot
225	Female		Stayed the same	Stayed the same	Increased	Satisfied		Yes	No	No	No	No	No	Decreased	Decreased	Increased	Satisfied		No	No	No	No	No	No	No	No	Increased	Stayed the same	Stayed the same	Neutral		No	No	Yes	No	No	No	No	Effective	Effective	Increased	Satisfied		Yes	No	Yes	No	No	Deteriorated
226	Female		Increased	Increased	Increased a lot	Satisfied		No	No	No	No	No	No	Stayed the same	Stayed the same	Stayed the same	Neutral		Yes	No	No	No	No	No	No	No	Increased	Increased	Stayed the same	Satisfied		No	No	Yes	No	No	No	No	Stayed the same	Stayed the same	Stayed the same	Satisfied		No	No	Yes	No	No	Improved
227	Female		Increased	Increased a lot	Increased	Very satisfied		No	Yes	No	No	No	No	Stayed the same	Stayed the same	Stayed the same	Neutral		No	No	No	No	No	Yes	No	No	Increased	Stayed the same	Stayed the same	Neutral		No	No	Yes	No	No	No	No	Effective	More effective	Increased a lot	Very satisfied		No	No	No	No	No	Improved
228	Female		Increased a lot	Stayed the same	Increased	Neutral		No	Yes	No	No	No	No	Increased a lot	Stayed the same	Stayed the same	Dissatisfied		No	No	No	No	No	No	No	No	Stayed the same	Stayed the same	Stayed the same	Neutral		No	No	No	No	No	No	No	More effective	More effective	Increased a lot	Very satisfied		No	No	No	Yes	No	Improved
229	Female		Increased	Increased	Increased	Neutral		Yes	No	No	No	No	No	Increased a lot	Increased a lot	Increased a lot	Neutral		No	No	No	No	No	Yes	No	No	Stayed the same	Stayed the same	Stayed the same	Neutral		No	No	No	No	No	No	No	More effective	More effective	Increased	Very satisfied		No	No	No	No	No	Improved
230	Female		Stayed the same	Stayed the same	Decreased a lot	Satisfied		No	No	No	No	No	No	Decreased	Decreased	Decreased	Dissatisfied		Yes	Yes	No	No	No	No	No	No	Decreased a lot	Decreased a lot	Decreased a lot	Not at all satisfied		No	No	Yes	No	No	No	No	Effective	Effective	Increased	Satisfied		No	No	Yes	No	No	Improved
231	Female		Increased	Increased	Decreased	Neutral		Yes	No	No	No	No	No	Increased	Decreased	Decreased	Dissatisfied		No	No	No	No	No	Yes	No	No	Increased	Stayed the same	Stayed the same	Neutral		No	No	No	No	No	No	No	Effective	Effective	Increased	Satisfied		No	No	Yes	No	No	Improved a lot
232	Female		Stayed the same	Stayed the same	Stayed the same	Neutral		Yes	No	No	No	No	No	Increased	Stayed the same	Stayed the same	Neutral		No	No	No	No	No	Yes	No	No	Increased	Stayed the same	Stayed the same	Neutral		No	No	No	No	No	No	No	Effective	More effective	Increased a lot	Very satisfied		No	No	No	No	No	Improved a lot
233	Female		Stayed the same	Increased	Increased	Satisfied		No	Yes	No	No	No	No	Increased	Decreased	Decreased	Dissatisfied		No	No	No	No	No	No	No	No	Stayed the same	Stayed the same	Stayed the same	Neutral		No	No	No	No	No	No	No	Effective	Effective	Stayed the same	Satisfied		No	No	No	No	No	Improved a lot
234	Female		Increased	Stayed the same	Stayed the same	Neutral		Yes	No	No	No	No	No	Stayed the same	Stayed the same	Stayed the same	Dissatisfied		Yes	No	No	No	No	No	No	No	Stayed the same	Stayed the same	Stayed the same	Neutral		No	No	No	No	Yes	No	No	Effective	Effective	Increased	Satisfied		No	No	Yes	No	No	Improved
235	Female		Stayed the same	Increased	Decreased	Neutral		Yes	No	No	No	No	No	Decreased a lot	Decreased a lot	Decreased a lot	Not at all satisfied		No	No	No	No	No	Yes	No	No	Increased	Stayed the same	Stayed the same	Neutral		No	No	Yes	No	No	No	No	More effective	More effective	Increased	Very satisfied		No	No	Yes	No	No	Improved
236	Female		Increased	Stayed the same	Increased	Satisfied		Yes	No	No	No	No	No	Decreased a lot	Decreased a lot	Decreased a lot	Not at all satisfied		Yes	No	Yes	No	No	No	No	No	Decreased a lot	Decreased a lot	Decreased a lot	Not at all satisfied		Yes	No	Yes	No	No	No	No	More effective	More effective	Increased	Neutral		No	No	No	No	No	Improved a lot
237	Female		Decreased	Decreased	Decreased	Dissatisfied		No	No	No	No	No	No	Decreased a lot	Stayed the same	Stayed the same	Neutral		No	No	No	No	No	Yes	No	No	Decreased	Decreased	Decreased	Neutral		No	No	No	No	No	No	No	Effective	Stayed the same	Increased	Very satisfied		No	No	No	No	No	Improved a lot
238	Female		Increased	Increased	Increased	Satisfied		No	Yes	No	No	No	No	Decreased	Decreased	Decreased	Dissatisfied		No	No	No	No	No	Yes	No	No	Stayed the same	Stayed the same	Stayed the same	Neutral		No	No	No	No	No	No	No	Effective	Effective	Increased	Satisfied		No	No	No	No	No
239	Female		Decreased a lot	Stayed the same	Decreased	Very satisfied		Yes	No	No	No	No	No	Increased a lot	Stayed the same	Stayed the same	Neutral		Yes	No	No	No	No	No	No	No	Increased	Decreased	Stayed the same	Dissatisfied		No	No	No	No	No	No	No	Stayed the same	Less effective	Stayed the same	Neutral		No	No	Yes	No	No	Stayed the same
240	Female		Increased a lot	Increased a lot	Increased	Very satisfied		No	Yes	No	No	No	No	Increased a lot	Increased a lot	Increased a lot	Very satisfied		No	No	No	No	No	Yes	No	No	Increased a lot	Increased a lot	Increased a lot	Very satisfied		No	No	No	No	No	No	No	Effective	Effective	Increased	Satisfied		Yes	No	No	No	No	Improved
241	Female		Increased a lot	Increased	Increased	Satisfied		Yes	No	No	No	No	No	Increased	Increased	Increased	Satisfied		Yes	No	No	No	No	No	No	No	Stayed the same	Stayed the same	Increased	Satisfied		No	No	Yes	No	No	No	No	Effective	Effective	Increased	Satisfied		No	No	No	No	No	Improved a lot
242	Female		Increased	Stayed the same	Stayed the same	Satisfied		No	No	No	No	No	Yes	Increased	Decreased	Stayed the same	Neutral		No	No	No	No	No	No	No	No	Increased	Stayed the same	Stayed the same	Neutral		No	No	No	No	No	No	No	Effective	Effective	Increased	Satisfied		No	No	Yes	No	No	Improved
243	Female		Increased	Increased	Increased	Satisfied		No	No	No	No	No	No	Decreased a lot	Decreased	Decreased	Dissatisfied		No	No	No	No	No	Yes	No	No	Increased	Increased	Increased	Satisfied		No	No	No	No	No	No	No	Effective	Effective	Increased	Satisfied		No	No	No	No	No	Improved
244	Female		Increased a lot	Increased	Increased	Satisfied		Yes	No	No	No	No	No	Increased a lot	Increased	Increased	Satisfied		No	No	No	No	No	Yes	No	No	Increased	Increased a lot	Stayed the same	Satisfied		No	No	Yes	No	No	No	No	More effective	More effective	Stayed the same	Satisfied		No	No	No	No	No	Improved a lot
245	Female		Stayed the same	Increased	Increased	Dissatisfied		Yes	No	No	No	No	No	Decreased	Decreased	Stayed the same	Neutral		Yes	No	No	No	No	No	No	No	Stayed the same	Decreased	Increased	Neutral		No	No	Yes	No	No	No	No	Effective	Stayed the same	Stayed the same	Satisfied		No	No	No	No	No	Improved
246	Female		Decreased	Stayed the same	Stayed the same	Dissatisfied		Yes	No	No	No	No	No	Decreased a lot	Decreased a lot	Increased	Not at all satisfied		Yes	No	No	No	No	No	No	No	Decreased	Stayed the same	Decreased	Dissatisfied		No	No	Yes	No	No	No	No	Effective	Stayed the same	Stayed the same	Neutral		No	No	No	No	No	Improved a lot
247	Female		Increased a lot	Increased	Increased	Not at all satisfied		Yes	No	No	No	No	No	Decreased a lot	Decreased	Stayed the same	Neutral		No	No	No	No	No	Yes	No	No	Increased a lot	Stayed the same	Stayed the same	Not at all satisfied		No	No	Yes	No	No	No	No	Effective	Effective	Increased	Not at all satisfied		No	No	No	No	No	Improved
248	Female		Increased	Stayed the same	Stayed the same	Satisfied		No	No	No	No	No	No	Increased	Stayed the same	Stayed the same	Not at all satisfied		No	No	No	No	No	Yes	No	No	Decreased a lot	Decreased	Increased	Not at all satisfied		No	No	No	No	No	No	No	Less effective	Stayed the same	Increased	Neutral		No	No	No	No	No	Improved
249	Female		Stayed the same	Stayed the same	Increased	Neutral		Yes	No	No	No	No	No	Stayed the same	Decreased	Decreased	Dissatisfied		No	No	No	No	No	Yes	No	No	Stayed the same	Decreased	Stayed the same	Not at all satisfied		No	No	No	Yes	No	No	No	Stayed the same	Stayed the same	Decreased	Neutral		No	No	No	No	No	Improved a lot
250	Female		Increased a lot	Stayed the same	Increased a lot	Very satisfied		Yes	No	No	No	No	No	Increased a lot	Increased a lot	Increased	Neutral		No	No	No	No	No	No	No	No	Increased	Increased a lot	Stayed the same	Neutral		No	No	No	No	No	No	No	More effective	More effective	Increased	Satisfied		No	No	Yes	No	No	Improved
251	Female		Increased a lot	Increased	Stayed the same	Satisfied		Yes	No	No	No	No	No	Increased	Stayed the same	Stayed the same	Neutral		Yes	No	No	No	No	No	No	No	Stayed the same	Stayed the same	Stayed the same	Neutral		No	No	Yes	No	No	No	No	Not effective	Stayed the same	Increased	Satisfied		No	No	No	No	No	Improved
252	Female		Stayed the same	Stayed the same	Stayed the same	Neutral		Yes	No	No	No	No	No	Increased	Decreased	Decreased	Dissatisfied		No	No	No	No	No	Yes	No	No	Increased	Stayed the same	Decreased	Neutral		No	No	No	No	No	No	No	Stayed the same	Stayed the same	Stayed the same	Neutral		No	No	No	No	No	Improved a lot
253	Female		Increased a lot	Increased a lot	Increased	Satisfied		No	No	No	No	No	No	Stayed the same	Stayed the same	Stayed the same	Satisfied		Yes	No	No	No	No	No	No	No	Increased a lot	Stayed the same	Increased a lot	Satisfied		No	No	Yes	No	No	No	No	More effective	Stayed the same	Increased a lot	Very satisfied		No	No	No	No	No	Improved a lot
254	Female		Increased a lot	Increased a lot	Increased	Satisfied		Yes	No	No	No	No	No	Stayed the same	Stayed the same	Stayed the same	Not at all satisfied		Yes	No	Yes	No	No	No	No	No	Increased	Increased	Increased	Satisfied		Yes	No	No	No	No	No	No	More effective	Stayed the same	Increased a lot	Very satisfied		No	No	No	No	No	Improved a lot
255	Female		Increased a lot	Increased	Decreased	Satisfied		No	No	No	No	No	No	Decreased	Decreased	Decreased a lot	Satisfied		Yes	No	No	No	No	No	No	No	Decreased	Decreased	Decreased	Dissatisfied		No	No	No	No	No	No	No	More effective	Effective	Increased	Satisfied		No	No	No	No	No	Improved a lot
256	Female		Increased	Increased	Stayed the same	Very satisfied		No	No	No	No	No	No	Increased	Stayed the same	Stayed the same	Neutral		No	No	No	No	No	Yes	No	No	Increased	Increased	Increased	Satisfied		No	No	Yes	No	No	No	No	More effective	Stayed the same	Stayed the same	Satisfied		Yes	No	Yes	No	No	Improved
257	Female		Stayed the same	Increased	Stayed the same	Neutral		No	No	No	No	No	No	Stayed the same	Stayed the same	Stayed the same	Neutral		No	No	No	No	No	Yes	No	No	Stayed the same	Stayed the same	Stayed the same	Neutral		No	No	No	No	No	No	No	Effective	Effective	Increased	Satisfied		No	No	No	No	No	Improved a lot
258	Female		Increased	Increased a lot	Increased	Not at all satisfied		Yes	No	No	No	No	No	Increased	Increased	Stayed the same	Satisfied		No	No	No	No	No	No	No	No	Increased	Decreased	Increased	Dissatisfied		No	No	No	No	No	No	No	Stayed the same	Stayed the same	Stayed the same	Satisfied		No	No	No	No	No	Stayed the same
259	Female		Increased a lot	Increased	Stayed the same	Neutral		No	Yes	No	No	No	No	Increased a lot	Increased	Stayed the same	Neutral		No	No	No	No	No	No	No	No	Increased a lot	Increased	Increased a lot	Neutral		No	No	Yes	No	No	No	No	More effective	Effective	Increased	Very satisfied		No	No	No	No	No	Improved a lot
260	Female		Increased a lot	Increased a lot	Increased	Neutral		Yes	No	No	No	No	No	Decreased	Decreased	Decreased	Dissatisfied		Yes	No	No	No	No	No	No	No	Decreased	Decreased	Decreased	Dissatisfied		No	No	Yes	No	No	No	No	Not effective	Not effective	Increased	Satisfied		Yes	No	Yes	No	No	Improved
261	Female		Increased	Stayed the same	Stayed the same	Neutral		Yes	No	No	No	No	No	Stayed the same	Stayed the same	Decreased	Dissatisfied		No	No	No	No	No	No	No	No	Decreased	Decreased	Decreased	Dissatisfied		No	No	No	No	No	No	No	Effective	Effective	Increased	Satisfied		No	No	No	No	No	Improved
262	Male		Increased a lot	Increased a lot	Decreased	Satisfied		No	No	No	No	No	No	Decreased	Decreased a lot	Decreased a lot	Dissatisfied		No	No	No	No	No	No	No	No	Decreased	Decreased	Decreased	Neutral		No	No	No	No	No	No	No	Less effective	Effective	Stayed the same	Neutral		No	No	No	No	No	Improved a lot
263	Male		Increased	Stayed the same	Stayed the same	Satisfied		Yes	No	No	No	No	No	Increased	Increased	Stayed the same	Neutral		Yes	No	Yes	No	No	No	No	No	Increased	Increased	Increased	Satisfied		Yes	No	No	No	No	No	No	Effective	Effective	Increased	Satisfied		Yes	No	Yes	No	No	Improved
264	Female		Increased	Increased	Stayed the same	Very satisfied		No	No	No	No	No	No	Decreased	Increased	Increased	Satisfied		No	No	No	No	No	No	No	No	Increased	Stayed the same	Increased	Neutral		No	No	No	No	No	No	No	Stayed the same	Stayed the same	Increased	Neutral		No	No	No	No	No	Improved
265	Male		Increased a lot	Increased	Decreased	Not at all satisfied		Yes	No	No	No	No	No	Increased	Decreased	Decreased	Dissatisfied		No	No	No	No	No	Yes	No	No	Increased	Increased	Increased	Satisfied		No	No	Yes	No	No	No	No	Effective	More effective	Increased	Satisfied		Yes	No	No	No	No	Improved a lot
266	Male		Increased	Increased	Increased	Neutral		Yes	No	No	No	No	No	Decreased	Decreased	Decreased	Dissatisfied		No	No	No	No	No	Yes	No	No	Decreased	Decreased	Stayed the same	Neutral		No	No	No	No	No	No	No	Effective	Effective	Increased	Satisfied		No	No	No	No	No	Improved
267	Male		Stayed the same	Stayed the same	Stayed the same	Neutral		Yes	No	No	No	No	No	Decreased	Decreased	Stayed the same	Dissatisfied		No	No	No	No	No	No	No	No	Decreased	Stayed the same	Decreased	Neutral		No	No	No	No	No	No	No	Effective	Stayed the same	Stayed the same	Satisfied		No	No	No	No	No	Improved
268	Male		Decreased	Stayed the same	Increased	Dissatisfied		Yes	No	No	No	No	No	Decreased	Decreased a lot	Decreased a lot	Dissatisfied		No	No	No	No	No	Yes	No	No	Decreased	Decreased a lot	Decreased a lot	Not at all satisfied		No	No	No	No	No	No	No	Stayed the same	Stayed the same	Stayed the same	Neutral		No	No	No	No	No	Improved
269	Male		Stayed the same	Stayed the same	Stayed the same	Satisfied		Yes	No	No	No	No	No	Stayed the same	Increased	Stayed the same	Not at all satisfied		No	No	No	No	No	No	No	No	Increased	Increased	Increased	Satisfied		No	No	No	No	No	No	No	Effective	More effective	Increased	Very satisfied		Yes	No	Yes	No	No	Improved
270	Male		Increased	Increased	Increased a lot	Satisfied		Yes	No	No	No	No	No	Stayed the same	Stayed the same	Increased	Satisfied		No	No	No	No	No	Yes	No	No	Increased	Stayed the same	Stayed the same	Neutral		No	No	No	No	No	No	Yes	Effective	Effective	Increased	Satisfied		No	No	No	No	No	Deteriorated a lot
271	Male		Stayed the same	Stayed the same	Stayed the same	Satisfied		No	No	No	No	No	No	Increased	Increased	Increased	Satisfied		No	No	No	No	No	No	No	No	Stayed the same	Stayed the same	Stayed the same	Neutral		No	No	No	No	No	No	No	Effective	Effective	Increased	Satisfied		No	No	No	No	No	Improved
272	Male		Increased a lot	Increased	Increased a lot	Very satisfied		No	Yes	No	No	No	No	Increased	Increased	Increased	Satisfied		Yes	No	No	No	No	No	No	No	Increased a lot	Increased	Increased	Satisfied		No	No	Yes	No	No	No	No	More effective	More effective	Increased	Very satisfied		No	No	No	No	No	Improved a lot
273	Male		Stayed the same	Stayed the same	Increased	Satisfied		No	No	No	No	No	No	Stayed the same	Decreased a lot	Decreased	Not at all satisfied		No	No	No	No	No	Yes	No	No	Increased a lot	Stayed the same	Stayed the same	Not at all satisfied		No	No	No	No	No	No	No	Stayed the same	More effective	Increased	Satisfied		No	No	No	No	No	Improved a lot
274	Male		Decreased a lot	Decreased a lot	Stayed the same	Neutral		Yes	No	No	No	No	No	Stayed the same	Stayed the same	Stayed the same	Neutral		No	No	No	No	No	Yes	No	No	Stayed the same	Stayed the same	Stayed the same	Neutral		No	No	No	No	No	No	No	Effective	Effective	Increased	Satisfied		No	No	No	No	No	Improved
275	Male		Increased	Increased	Decreased a lot	Neutral		Yes	No	No	No	No	No	Stayed the same	Decreased	Stayed the same	Neutral		No	No	No	No	No	No	No	No	Increased	Decreased	Stayed the same	Neutral		No	No	Yes	No	No	No	No	More effective	More effective	Increased a lot	Satisfied		Yes	No	Yes	No	No	Improved
276	Male		Increased	Increased	Increased a lot	Satisfied		Yes	No	No	No	No	No	Decreased	Decreased	Decreased	Dissatisfied		No	No	No	No	No	Yes	No	No	Stayed the same	Stayed the same	Stayed the same	Dissatisfied		No	No	Yes	No	No	No	No	More effective	More effective	Increased a lot	Very satisfied		Yes	No	Yes	No	No	Deteriorated a lot
277	Male							Yes	No	No	No	No	No	Increased a lot	Increased a lot	Increased a lot	Very satisfied		Yes	No	No	No	No	No	No	No	Increased a lot	Increased a lot	Increased	Very satisfied		No	No	Yes	No	No	No	No	More effective	Effective	Increased	Satisfied		Yes	No	Yes	No	No	Improved a lot
278	Male		Decreased	Increased	Stayed the same	Satisfied		Yes	No	No	No	No	No	Increased	Decreased	Decreased a lot	Dissatisfied		Yes	No	No	No	No	No	No	No	Decreased a lot	Decreased a lot	Decreased	Dissatisfied		No	No	Yes	No	No	No	No	Effective	More effective	Decreased	Neutral		No	No	No	No	No	Improved
279	Male		Stayed the same	Stayed the same	Stayed the same	Neutral		Yes	No	No	No	No	No	Decreased	Decreased	Decreased	Dissatisfied		Yes	No	No	No	No	Yes	No	No	Stayed the same	Stayed the same	Stayed the same	Dissatisfied		No	No	Yes	No	No	No	No	Effective	Effective	Increased	Satisfied		Yes	No	No	No	No	Improved
280	Male		Increased	Stayed the same	Stayed the same	Satisfied		Yes	No	No	No	No	No	Stayed the same	Increased	Increased	Satisfied		Yes	No	No	No	No	No	No	No	Increased	Increased	Stayed the same	Satisfied		Yes	No	No	No	No	No	No	Effective	Effective	Stayed the same	Satisfied		No	No	No	No	No	Improved
281	Male		Increased	Stayed the same	Increased	Neutral		Yes	No	No	No	No	No	Stayed the same	Increased	Stayed the same	Very satisfied		Yes	No	No	No	No	No	No	No	Stayed the same	Increased	Stayed the same	Very satisfied		No	No	No	No	No	No	Yes	More effective	Effective	Increased	Neutral		No	No	No	No	No	Improved
282	Male		Increased	Increased	Increased	Neutral		Yes	No	No	No	No	No	Stayed the same	Increased	Decreased	Dissatisfied		Yes	No	No	No	No	No	No	No	Stayed the same	Stayed the same	Increased	Dissatisfied		No	No	No	No	Yes	No	No	More effective	Effective	Increased	Satisfied		No	No	No	No	No	Improved
283	Male		Stayed the same	Stayed the same	Stayed the same	Neutral		Yes	No	No	No	No	No	Stayed the same	Stayed the same	Stayed the same	Neutral		No	No	No	No	No	No	No	No	Stayed the same	Increased	Increased	Satisfied		No	No	No	No	No	No	No	Effective	Effective	Increased	Satisfied		No	No	No	No	No	Improved
284	Male		Increased	Increased	Increased	Satisfied		Yes	No	No	No	No	No	Stayed the same	Decreased a lot	Decreased	Neutral		No	No	No	No	No	Yes	No	No	Increased	Increased	Decreased	Neutral		No	No	Yes	No	No	No	No	Stayed the same	Effective	Increased	Neutral		No	No	No	No	No	Improved a lot
285	Male		Increased	Stayed the same	Stayed the same	Neutral		Yes	No	No	No	No	No	Decreased a lot	Decreased a lot	Decreased	Neutral		No	No	No	No	No	Yes	No	No	Increased	Decreased	Increased a lot	Neutral		No	No	Yes	No	No	No	No	More effective	Effective	Stayed the same	Very satisfied		No	No	No	No	No	Improved a lot
286	Male		Increased	Decreased	Increased	Satisfied		Yes	No	No	No	No	No	Decreased	Decreased	Decreased	Not at all satisfied		Yes	No	No	No	No	No	No	No	Decreased	Stayed the same	Decreased a lot	Dissatisfied		No	No	Yes	No	No	No	No		Stayed the same	Stayed the same	Dissatisfied		No	No	No	No	No	Improved
287	Male		Increased a lot	Increased	Increased	Satisfied		Yes	No	No	No	No	No	Increased	Increased	Increased	Satisfied		No	No	No	No	No	No	No	No	Stayed the same	Stayed the same	Stayed the same	Neutral		No	No	Yes	No	No	No	No	Effective	Effective	Increased	Satisfied		No	No	No	No	No
288	Male		Increased	Increased	Stayed the same	Neutral		Yes	No	No	No	No	No	Decreased	Stayed the same	Stayed the same	Neutral		No	No	No	No	No	Yes	No	No	Stayed the same	Stayed the same	Stayed the same	Neutral		No	No	Yes	No	Yes	No	No	Effective	Stayed the same	Increased	Very satisfied		No	No	No	No	No	Improved a lot
289	Male		Increased a lot	Increased a lot	Increased	Satisfied		Yes	No	No	No	No	No	Increased	Increased a lot	Increased a lot	Satisfied		No	No	No	No	No	Yes	No	No	Increased a lot	Increased a lot	Increased	Satisfied		No	No	No	No	No	No	Yes	Effective	Effective	Increased	Satisfied		Yes	No	Yes	No	No	Improved
290	Male		Increased	Increased	Stayed the same	Neutral		Yes	No	No	No	No	No	Stayed the same	Stayed the same	Stayed the same	Neutral		No	No	No	No	No	No	No	No	Stayed the same	Stayed the same	Stayed the same	Neutral		No	No	No	No	No	No	No	More effective	More effective	Increased a lot	Very satisfied		No	No	No	No	No	Improved a lot
291	Male		Stayed the same	Increased	Stayed the same	Satisfied		Yes	No	No	No	No	No	Decreased	Decreased a lot	Decreased	Dissatisfied		Yes	No	No	No	No	Yes	No	No	Decreased	Stayed the same	Decreased	Dissatisfied		Yes	No	Yes	No	No	No	No	Effective	Stayed the same	Stayed the same	Neutral		Yes	No	Yes	No	No	Improved a lot
292	Male		Increased	Increased	Stayed the same	Satisfied		Yes	No	No	No	No	No	Stayed the same	Decreased	Decreased	Neutral		Yes	No	No	No	No	No	No	No	Increased	Decreased	Stayed the same	Neutral		No	No	Yes	No	No	No	No	Effective	Stayed the same	Stayed the same	Neutral		Yes	No	Yes	No	No	Improved
293	Male		Increased	Increased	Increased	Satisfied		Yes	No	No	No	No	No	Increased	Stayed the same	Stayed the same	Neutral		No	No	No	No	No	Yes	Yes	No	Increased	Increased	Increased	Satisfied		No	No	Yes	No	No	No	No	Effective	Effective	Increased	Satisfied		No	No	No	No	No	Improved
294	Male		Increased	Increased	Stayed the same	Neutral		Yes	No	No	No	No	No	Increased a lot	Decreased	Increased	Satisfied		Yes	No	No	No	No	No	No	No	Decreased	Stayed the same	Stayed the same	Neutral		No	No	Yes	No	No	No	No	Effective	Effective	Increased	Satisfied		No	No	Yes	No	No	Improved a lot
295	Male		Increased	Stayed the same	Increased	Neutral		Yes	No	No	No	No	No	Stayed the same	Stayed the same	Stayed the same	Dissatisfied		Yes	No	No	No	No	No	No	No	Decreased	Increased	Stayed the same	Neutral		No	No	Yes	No	No	No	No	Effective	Effective	Stayed the same	Neutral		No	No	No	No	No	Improved
296	Male		Increased a lot	Increased a lot	Increased	Very satisfied		Yes	No	No	No	No	No	Increased	Increased a lot	Increased	Satisfied		Yes	No	No	No	No	No	No	No	Increased a lot	Increased a lot	Increased	Very satisfied		No	No	No	No	No	No	No	More effective	More effective	Increased a lot	Very satisfied		No	No	No	No	No	Improved a lot
297	Male		Increased	Increased a lot	Increased	Satisfied		Yes	No	No	No	No	No	Increased	Increased a lot	Increased	Satisfied		Yes	No	No	No	No	No	No	No	Increased a lot	Increased	Increased	Satisfied		No	No	Yes	No	No	No	No	Stayed the same	Effective	Increased	Satisfied		No	No	No	No	No	Improved
298	Male		Increased a lot	Increased	Increased	Satisfied		Yes	No	No	No	No	No	Increased	Increased	Increased a lot	Satisfied		Yes	No	No	No	No	No	No	No	Increased a lot	Increased	Increased	Very satisfied		No	No	Yes	No	No	No	No	Effective	Effective	Increased a lot	Very satisfied		No	No	No	No	No	Improved
299	Male		Increased a lot	Increased	Stayed the same	Satisfied		Yes	No	No	No	No	No	Stayed the same	Stayed the same	Decreased	Satisfied		Yes	No	Yes	No	No	No	No	No	Increased	Stayed the same	Decreased	Neutral		No	No	Yes	No	No	No	No	Stayed the same	Effective	Increased	Neutral		No	No	No	No	No	Stayed the same
300	Male		Decreased	Decreased	Stayed the same	Neutral		Yes	No	No	No	No	No	Increased	Stayed the same	Stayed the same	Neutral		Yes	No	No	No	No	No	No	No	Stayed the same	Stayed the same	Stayed the same	Dissatisfied		No	No	Yes	No	No	No	No	Effective	Effective	Increased	Satisfied		No	No	No	No	No	Improved a lot
301	Male		Increased a lot	Increased a lot	Increased	Very satisfied		Yes	No	No	No	No	No	Increased a lot	Increased a lot	Increased	Very satisfied		Yes	No	No	No	No	No	No	No	Increased a lot	Increased	Increased	Very satisfied		No	No	Yes	No	No	No	No	More effective	More effective	Increased	Very satisfied		No	No	No	No	No	Improved a lot
302	Male		Increased a lot	Decreased	Stayed the same	Dissatisfied		Yes	No	No	No	No	No	Increased	Stayed the same	Increased	Neutral		No	No	No	No	No	Yes	No	No	Increased	Stayed the same	Decreased	Satisfied		No	No	Yes	No	No	No	No	Effective	Effective	Stayed the same	Neutral		No	No	No	No	No	Improved
303	Male		Stayed the same	Increased	Stayed the same	Dissatisfied		Yes	No	No	No	No	No	Decreased a lot	Decreased	Decreased a lot	Not at all satisfied		No	No	No	No	No	Yes	No	No	Decreased	Stayed the same	Decreased a lot	Dissatisfied		No	No	Yes	No	No	No	No	Not effective	Not effective	Stayed the same	Dissatisfied		No	No	No	No	No	Improved
304	Male		Increased	Increased	Increased a lot	Neutral		Yes	No	No	No	No	No	Increased a lot	Increased	Increased	Dissatisfied		No	No	No	No	No	Yes	No	No	Increased	Increased	Stayed the same	Dissatisfied		No	No	No	No	No	No	No	Stayed the same	Stayed the same	Stayed the same	Neutral		No	No	No	No	No	Improved
305	Male		Increased	Increased a lot	Increased	Neutral		Yes	No	No	No	No	No	Stayed the same	Increased a lot	Increased	Neutral		No	No	No	No	No	Yes	No	No	Increased	Increased	Increased	Neutral		No	No	Yes	No	No	No	No	Stayed the same	Effective	Stayed the same	Satisfied		No	No	Yes	No	No	Improved
306	Male		Stayed the same	Increased	Stayed the same	Dissatisfied		Yes	No	No	No	No	No	Increased	Stayed the same	Decreased	Not at all satisfied		Yes	No	No	No	Yes	No	No	No	Decreased a lot	Decreased	Decreased a lot	Not at all satisfied		No	No	Yes	No	Yes	No	No	Less effective	Less effective	Decreased	Dissatisfied		No	No	No	No	No	Stayed the same
307	Male		Increased a lot	Increased	Increased a lot	Satisfied		No	No	No	No	No	No	Increased	Stayed the same	Increased a lot	Satisfied		No	No	No	No	No	No	No	No	Increased	Stayed the same	Increased	Satisfied		No	No	No	No	No	No	No	Effective	Effective	Increased	Satisfied		No	No	No	No	No	Improved
308	Male		Increased	Increased	Increased a lot	Very satisfied		No	No	No	No	No	No	Increased	Stayed the same	Increased	Satisfied		No	No	No	No	No	No	No	No	Increased a lot	Increased a lot	Increased a lot	Very satisfied		No	No	No	No	No	No	No	More effective	Effective	Increased a lot	Very satisfied		No	No	No	No	No	Improved
309	Female		Increased	Increased	Increased	Satisfied		Yes	No	No	No	No	No	Increased	Increased	Increased	Neutral		Yes	No	No	No	No	No	No	No	Increased	Increased	Increased	Satisfied		No	No	Yes	No	No	No	No	Effective	Effective	Increased	Satisfied		Yes	No	Yes	No	No	Improved
2541	Female		Increased	Increased	Increased	Very satisfied		Yes	No	No	No	No	No	Increased a lot	Increased a lot	Increased a lot	Very satisfied		No	No	No	No	No	No	No	No	Increased	Increased	Increased	Satisfied		No	No	Yes	No	No	No	No	Effective	More effective	Increased a lot	Very satisfied		Yes	No	Yes	No	No	Improved a lot
2542	Female		Increased	Increased	Stayed the same	Satisfied		Yes	No	No	No	No	No	Increased	Increased	Increased	Satisfied		No	No	No	No	No	No	No	No	Stayed the same	Increased	Increased	Satisfied		No	No	Yes	No	No	No	No	More effective	Effective	Increased	Satisfied		Yes	No	No	No	No	Improved a lot
2543	Female		Increased	Increased	Increased	Satisfied		Yes	No	No	No	No	No	Increased	Increased	Increased	Neutral		Yes	No	No	No	No	No	No	No	Increased	Stayed the same	Stayed the same	Neutral		No	No	No	No	No	No	No	Stayed the same	Effective	Increased	Satisfied		Yes	No	No	No	No	Improved a lot
2544	Female		Increased	Increased	Increased	Satisfied		Yes	No	No	No	No	No	Increased a lot	Increased	Increased a lot	Very satisfied		Yes	No	No	No	No	No	No	No	Increased	Increased a lot	Increased	Very satisfied		No	No	Yes	No	No	No	No	Effective	Effective	Increased	Satisfied		Yes	No	No	No	No	Improved a lot
2545	Male		Increased	Stayed the same	Stayed the same	Neutral		Yes	No	No	No	No	No	Stayed the same	Increased	Stayed the same	Satisfied		Yes	No	No	No	No	No	No	No	Stayed the same	Stayed the same	Stayed the same	Neutral		No	No	Yes	No	No	No	No	Effective	Stayed the same	Stayed the same	Neutral		Yes	No	No	No	No	Improved
2546	Male		Increased	Increased	Increased	Satisfied		Yes	No	No	No	No	No	Increased	Increased	Increased	Satisfied		Yes	No	No	No	No	No	No	No	Increased	Increased	Increased	Satisfied		No	No	Yes	No	No	No	No	Effective	Effective	Increased	Satisfied		Yes	No	No	No	No	Improved a lot
2547	Male		Increased	Increased	Increased	Neutral		Yes	No	No	No	No	No	Increased	Increased	Increased	Neutral		Yes	No	No	No	No	No	No	No	Decreased a lot	Stayed the same	Increased	Neutral		No	No	Yes	No	No	No	No	Effective	Effective	Increased	Neutral		Yes	No	No	No	No	Improved
2548	Male		Increased	Increased	Stayed the same	Neutral		Yes	No	No	No	No	No	Increased	Increased	Increased	Satisfied		No	No	No	No	No	No	No	No	Increased	Increased	Stayed the same	Neutral		No	Yes	No	No	No	No	No	Effective	Effective	Increased	Satisfied		No	No	No	No	No	Improved a lot
2549	Male		Increased	Increased	Stayed the same	Satisfied		Yes	No	No	No	No	No	Increased	Increased	Increased	Satisfied		Yes	No	No	Yes	No	No	No	No	Increased	Increased	Increased	Satisfied		No	No	Yes	No	No	No	No	Effective	Effective	Increased	Satisfied		No	No	No	No	No	Improved a lot
2550	Male		Increased	Increased a lot	Increased a lot	Satisfied		Yes	No	No	No	No	No	Stayed the same	Increased	Increased	Satisfied		Yes	No	No	No	No	No	No	No	Increased	Increased	Stayed the same	Neutral		No	No	Yes	No	No	No	No	Stayed the same	Effective	Increased	Satisfied		No	No	No	No	No	Improved a lot
2551	Male		Increased	Increased	Stayed the same	Neutral		Yes	No	No	No	No	No	Increased	Increased	Increased a lot	Satisfied		Yes	No	No	No	No	No	No	No	Increased	Increased	Increased	Satisfied		No	No	Yes	No	No	No	Yes	Effective	Effective	Increased	Satisfied		No	No	No	Yes	No	Improved a lot
2552	Male		Increased	Increased	Stayed the same	Satisfied		Yes	No	No	No	No	No	Increased	Increased	Increased	Satisfied		No	No	No	No	No	No	No	No	Increased	Stayed the same	Increased	Satisfied		No	No	No	No	No	No	No	Effective	Effective	Increased	Satisfied		No	No	No	Yes	No	Improved
2553	Male		Increased	Increased	Increased	Satisfied		Yes	No	No	No	No	No	Increased	Increased a lot	Increased	Satisfied		Yes	No	No	No	No	No	No	No	Increased	Increased	Increased	Satisfied		Yes	No	No	No	No	No	No	Effective	Effective	Increased	Satisfied		No	No	No	Yes	No	Improved
2554	Male		Increased	Increased	Increased	Satisfied		Yes	No	No	No	No	No	Increased	Increased a lot	Increased	Very satisfied		No	No	No	No	No	No	No	No	Increased	Stayed the same	Increased	Satisfied		No	No	Yes	No	No	No	No	Effective	Effective	Increased	Satisfied		No	No	No	No	No	Improved a lot
2555	Male		Increased	Increased	Increased	Satisfied		Yes	No	No	No	No	No	Stayed the same	Increased	Increased	Satisfied		No	Yes	No	No	No	No	No	No	Increased	Stayed the same	Stayed the same	Neutral		No	No	No	No	Yes	No	No	Effective	Effective	Increased	Satisfied		No	No	Yes	No	No	Stayed the same
2556	Male		Increased	Increased	Increased	Satisfied		Yes	No	No	No	No	No	Increased	Increased	Increased	Satisfied		Yes	No	No	No	No	No	No	No	Stayed the same	Stayed the same	Stayed the same	Neutral		No	Yes	No	No	No	No	No	Effective	Effective	Increased	Satisfied		Yes	No	No	No	No	Improved
2557	Male		Increased	Increased	Increased	Satisfied		Yes	No	No	No	No	No	Increased	Increased	Increased	Satisfied		Yes	No	No	No	No	No	No	No	Increased	Increased	Increased	Satisfied		No	No	No	Yes	No	No	No	Effective	Effective	Increased	Satisfied		No	No	No	No	No	Improved
2558	Male		Increased	Increased a lot	Increased	Very satisfied		Yes	No	No	No	No	No	Increased	Increased	Increased	Satisfied		Yes	No	Yes	No	No	No	No	No	Increased	Increased	Increased	Satisfied		No	No	Yes	No	No	No	No	Stayed the same	Effective	Stayed the same	Satisfied		No	No	No	No	No	Improved a lot
2559	Male		Increased	Increased	Increased	Satisfied		Yes	No	No	No	No	No	Increased	Increased a lot	Increased	Satisfied		Yes	No	No	No	No	No	No	No	Increased	Increased	Increased	Satisfied		No	No	Yes	No	No	No	No	Effective	Effective	Increased	Satisfied		No	No	Yes	No	No	Improved a lot
2560	Male		Increased	Increased	Increased	Satisfied		Yes	No	No	No	No	No	Stayed the same	Increased	Increased	Satisfied		No	No	No	No	No	Yes	No	No	Increased	Increased	Increased	Satisfied		No	No	Yes	No	No	No	No	Effective	Stayed the same	Stayed the same	Neutral		No	No	No	No	No	Improved a lot
2561	Male		Increased	Increased	Increased	Satisfied		Yes	No	No	No	No	No	Stayed the same	Increased	Stayed the same	Satisfied		Yes	No	No	No	No	Yes	No	No	Increased	Stayed the same	Stayed the same	Satisfied		No	Yes	No	No	No	No	No	Effective	Effective	Increased	Satisfied		No	No	Yes	No	No	Improved
2562	Male		Increased	Increased	Increased	Neutral		Yes	No	No	No	No	No	Increased	Increased	Increased	Neutral		No	No	No	No	No	Yes	No	No	Increased	Increased	Increased	Neutral		No	No	Yes	No	No	No	No	More effective	Effective	Increased	Satisfied		No	Yes	No	No	No	Improved
2563	Male		Stayed the same	Increased	Increased	Satisfied		Yes	No	No	No	No	No	Stayed the same	Increased	Increased	Satisfied		No	No	No	No	No	No	No	No	Stayed the same	Increased	Stayed the same	Satisfied		No	No	No	No	No	No	No	More effective	More effective	Increased a lot	Very satisfied		No	No	No	No	No	Improved a lot
2564	Male		Increased	Increased	Increased	Satisfied		No	Yes	No	No	No	No	Increased	Increased	Increased	Satisfied		Yes	No	No	No	No	No	No	No	Increased	Increased	Increased	Satisfied		No	Yes	No	No	No	No	No	Effective	Effective	Increased	Satisfied		No	No	No	Yes	No	Improved
952	Male		Increased a lot	Increased	Increased a lot	Satisfied		No	No	No	No	No	No	Increased	Increased a lot	Increased a lot	Very satisfied		Yes	No	No	No	No	No	No	No	Increased a lot	Increased a lot	Increased a lot	Very satisfied		No	No	No	No	No	No	No	More effective	More effective	Increased a lot	Very satisfied		No	Yes	No	No	No	Improved
953	Male		Increased	Increased	Increased	Satisfied		No	Yes	No	No	No	No	Stayed the same	Stayed the same	Decreased	Satisfied		Yes	No	No	No	No	No	No	No	Increased	Stayed the same	Increased	Satisfied		No	Yes	No	No	No	No	No	Effective	Effective	Increased	Satisfied		No	No	No	No	No	Improved a lot
954	Male		Stayed the same	Stayed the same	Increased	Satisfied		Yes	No	No	No	No	No	Stayed the same	Stayed the same	Stayed the same	Neutral		Yes	No	No	No	No	No	No	No	Decreased	Stayed the same	Stayed the same	Neutral		No	No	Yes	No	No	No	No	Effective	Effective	Increased	Satisfied		Yes	No	No	No	No	Improved
955	Male		Increased a lot	Increased a lot	Increased a lot	Satisfied		Yes	No	No	No	No	No	Increased	Increased	Increased	Satisfied		Yes	No	No	No	No	Yes	No	No	Stayed the same	Increased	Stayed the same	Satisfied		No	No	Yes	No	No	No	No	More effective	Effective	Increased	Satisfied		No	No	Yes	No	No	Improved
956	Male		Stayed the same	Increased	Increased	Satisfied		Yes	No	No	No	No	No	Stayed the same	Increased	Increased	Satisfied		No	No	No	Yes	No	No	No	No	Stayed the same	Stayed the same	Stayed the same	Neutral		No	Yes	No	No	No	No	No	Stayed the same	Stayed the same	Stayed the same	Neutral		No	No	No	No	No	Improved
957	Male		Increased a lot	Increased a lot	Increased a lot	Very satisfied		Yes	No	No	No	No	No	Increased a lot	Increased a lot	Increased	Very satisfied		Yes	No	No	No	No	No	No	No	Increased a lot	Increased a lot	Increased	Very satisfied		No	No	No	No	No	No	No	More effective	More effective	Increased a lot	Very satisfied		No	No	No	No	No	Improved a lot
958	Male		Stayed the same	Decreased	Stayed the same	Dissatisfied		Yes	No	No	No	No	No	Increased	Increased	Increased	Satisfied		Yes	No	No	No	No	No	No	No	Stayed the same	Stayed the same	Stayed the same	Dissatisfied		No	No	Yes	No	No	No	No	Effective	Effective	Increased	Satisfied		No	No	No	No	No	Improved
959	Male		Stayed the same	Increased	Increased	Satisfied		Yes	No	No	No	No	No	Stayed the same	Stayed the same	Stayed the same	Neutral		Yes	No	No	No	No	No	No	No	Increased	Stayed the same	Decreased	Neutral		No	No	Yes	No	No	No	No	Effective	Effective	Stayed the same	Dissatisfied		No	No	No	No	No	Improved
960	Male		Increased	Increased	Increased	Neutral		Yes	No	No	No	No	No	Stayed the same	Stayed the same	Stayed the same	Neutral		Yes	No	No	No	No	No	No	No	Increased	Increased	Increased	Satisfied		No	No	Yes	No	No	No	No	Effective	Effective	Increased a lot	Satisfied		No	No	Yes	No	No	Improved
961	Female		Stayed the same	Stayed the same	Stayed the same	Not at all satisfied		Yes	No	No	No	No	No	Stayed the same	Stayed the same	Stayed the same	Not at all satisfied		Yes	No	No	No	No	No	No	No	Stayed the same	Increased	Stayed the same	Not at all satisfied		No	No	No	No	No	No	Yes	Effective	Effective	Increased	Very satisfied		No	No	No	No	No	Improved
962	Male		Increased a lot	Increased	Increased	Very satisfied		Yes	No	No	No	No	No	Increased a lot	Increased	Increased	Very satisfied		Yes	No	No	Yes	No	No	No	No	Increased a lot	Increased	Increased	Very satisfied		Yes	No	No	No	No	No	No	Effective	Stayed the same	Increased	Very satisfied		Yes	No	No	No	No	Improved
963	Male		Increased	Increased	Increased	Neutral		Yes	No	No	No	No	No	Stayed the same	Decreased	Increased	Neutral		No	No	No	No	No	No	No	No	Increased	Increased	Increased a lot	Neutral		No	No	Yes	No	No	No	No	Effective	Effective	Increased	Satisfied		No	No	No	No	No	Improved
964	Male		Increased	Increased	Increased	Very satisfied		Yes	No	No	No	No	No	Increased a lot	Increased	Increased	Very satisfied		Yes	No	No	No	No	Yes	No	No	Increased	Increased	Increased a lot	Satisfied		No	No	No	No	No	No	No	More effective	More effective	Increased a lot	Very satisfied		No	No	No	No	No	Improved a lot
965	Male		Increased	Increased	Increased	Satisfied		Yes	No	No	No	No	No	Increased	Increased	Increased	Satisfied		No	No	No	No	No	No	No	No	Increased	Increased	Increased	Satisfied		No	No	Yes	No	No	No	No	Effective	Effective	Increased	Satisfied		Yes	No	No	No	No	Improved
966	Female		Increased a lot	Increased	Increased	Satisfied		Yes	No	No	No	No	No	Increased	Increased	Increased	Satisfied		Yes	No	No	No	No	No	No	No	Increased	Increased	Increased	Neutral		No	No	No	No	No	No	No	More effective	More effective	Increased	Very satisfied		No	No	No	No	No	Improved
967	Female		Increased	Increased	Increased	Satisfied		Yes	No	No	No	No	No	Increased a lot	Increased a lot	Increased a lot	Very satisfied		Yes	No	No	No	No	No	No	No	Increased a lot	Increased a lot	Increased a lot	Very satisfied		No	No	No	Yes	No	No	No	More effective	More effective	Increased a lot	Very satisfied		No	No	No	No	No	Improved
968	Male		Increased	Increased	Increased	Satisfied		Yes	No	No	No	No	No	Increased a lot	Increased	Increased a lot	Very satisfied		Yes	No	No	No	No	No	No	No	Increased	Increased	Increased	Satisfied		No	No	No	No	No	No	No	Effective	Effective	Increased	Satisfied		Yes	No	No	No	No	Improved
969	Male		Stayed the same	Increased	Increased	Neutral		Yes	No	No	No	No	No	Increased	Increased	Increased a lot	Satisfied		Yes	No	No	No	No	No	No	No	Increased	Increased	Increased	Satisfied		No	No	Yes	No	No	No	No	Effective	More effective	Increased	Satisfied		No	No	No	No	No	Improved
970	Male		Decreased	Increased	Increased	Satisfied		Yes	No	No	No	No	No	Increased a lot	Increased a lot	Increased	Satisfied		Yes	No	No	No	No	No	No	No	Increased	Increased	Increased a lot	Satisfied		No	No	Yes	No	No	No	No	Effective	Effective	Increased a lot	Satisfied		No	No	Yes	No	No	Improved a lot
971	Female		Stayed the same	Increased	Decreased	Neutral		Yes	No	No	No	No	No	Stayed the same	Decreased	Stayed the same	Dissatisfied		Yes	No	No	No	No	No	No	No	Decreased	Stayed the same	Stayed the same	Satisfied		No	No	Yes	No	No	No	No	Effective	Effective	Stayed the same	Satisfied		No	No	No	No	No	Improved
972	Female		Increased	Increased a lot	Increased	Satisfied		Yes	No	No	No	No	No	Stayed the same	Stayed the same	Stayed the same	Neutral		Yes	No	Yes	No	No	No	No	No	Stayed the same	Stayed the same	Stayed the same	Neutral		No	No	No	No	No	No	No	Effective	Effective	Increased	Satisfied		No	No	Yes	No	No	Improved
973	Female		Increased	Increased	Stayed the same	Satisfied		Yes	No	No	No	No	No	Increased	Increased	Increased a lot	Very satisfied		Yes	No	No	No	No	No	No	No	Stayed the same	Increased	Increased	Satisfied		No	No	No	No	No	No	No	Effective	Effective	Increased	Satisfied		No	No	No	No	No	Improved
974	Female		Increased	Increased	Increased	Satisfied		Yes	No	No	No	No	No	Stayed the same	Stayed the same	Decreased	Neutral		Yes	No	No	No	No	No	No	No	Stayed the same	Increased	Increased	Neutral		No	No	No	No	No	No	No	Effective	Effective	Stayed the same	Neutral		Yes	No	No	No	No	Improved
975	Male		Increased a lot	Increased a lot	Increased	Very satisfied		Yes	No	No	No	No	No	Stayed the same	Increased	Increased	Satisfied		Yes	No	No	No	No	No	No	No	Increased	Increased	Increased	Satisfied		No	No	Yes	No	No	No	No	More effective	Effective	Increased	Very satisfied		No	No	No	Yes	No	Improved
976	Male		Increased	Increased	Increased	Satisfied		Yes	No	No	No	No	No	Stayed the same	Decreased	Stayed the same	Neutral		Yes	No	No	No	No	No	No	No	Increased	Increased	Increased	Satisfied		No	No	Yes	No	No	No	No	Effective	Effective	Increased	Satisfied		No	No	No	No	No	Improved a lot
977	Male		Stayed the same	Increased	Stayed the same	Satisfied		Yes	No	No	No	No	No	Stayed the same	Stayed the same	Stayed the same	Neutral		Yes	No	No	No	No	No	No	No	Stayed the same	Increased	Stayed the same	Neutral		No	No	Yes	No	No	No	No	Effective	Stayed the same	Increased	Satisfied		No	No	Yes	No	No	Improved
978	Male		Increased	Increased a lot	Stayed the same	Very satisfied		No	No	No	No	No	No	Increased	Stayed the same	Increased a lot	Satisfied		No	No	No	No	No	No	No	No	Increased a lot	Increased	Increased a lot	Satisfied		No	No	No	No	No	No	No	Effective	More effective	Stayed the same	Neutral		No	No	Yes	No	No	Improved
979	Female		Increased	Increased	Increased	Satisfied		No	No	No	No	No	No	Increased	Increased	Increased	Satisfied		Yes	No	No	No	No	No	No	No	Increased	Increased	Increased	Satisfied		No	No	Yes	No	No	No	No	More effective	More effective	Increased	Very satisfied		No	No	No	No	No	Improved
980	Male		Increased	Increased	Increased	Satisfied		No	No	No	No	No	No	Stayed the same	Increased a lot	Stayed the same	Satisfied		Yes	No	No	No	No	No	No	No	Stayed the same	Increased	Increased	Neutral		No	No	Yes	No	No	No	No	Effective	Stayed the same	Stayed the same	Neutral		No	No	No	No	No	Improved
981	Female		Increased a lot	Increased a lot	Increased a lot	Satisfied		Yes	No	No	No	No	No	Increased a lot	Increased a lot	Increased a lot	Very satisfied		Yes	No	No	No	No	No	No	No	Increased a lot	Increased a lot	Increased a lot	Very satisfied		No	Yes	No	No	No	No	No	More effective	Effective	Increased a lot	Satisfied		Yes	No	No	No	No	Improved
982	Male		Increased	Increased	Stayed the same	Satisfied		Yes	No	No	No	No	No	Increased	Stayed the same	Increased	Satisfied		Yes	No	No	No	No	No	No	No	Increased a lot	Increased a lot	Increased	Very satisfied		No	No	No	No	No	No	No	More effective	Effective	Increased	Very satisfied		No	No	No	No	No	Improved
983	Male		Increased	Increased	Stayed the same	Satisfied		Yes	No	No	No	No	No	Increased	Increased	Increased	Satisfied		Yes	No	No	No	No	No	No	No	Increased	Increased	Increased	Neutral		No	No	Yes	No	No	No	No	Effective	Effective	Increased	Satisfied		No	No	No	No	No	Improved
984	Male		Increased	Increased	Increased	Satisfied		Yes	No	No	No	No	No	Increased	Increased a lot	Increased	Satisfied		Yes	No	No	No	No	No	No	No	Increased	Increased a lot	Stayed the same	Satisfied		No	No	Yes	No	No	No	No	Effective	Effective	Increased a lot	Satisfied		No	No	No	No	No	Improved
985	Male		Increased	Increased	Increased	Neutral		Yes	No	No	No	No	No	Increased	Stayed the same	Stayed the same	Neutral		Yes	No	Yes	No	No	No	No	No	Stayed the same	Stayed the same	Increased	Neutral		No	No	Yes	No	No	No	No	Effective	Effective	Increased	Satisfied		No	No	Yes	No	No	Improved
986	Female		Increased	Increased	Increased	Satisfied		Yes	No	No	No	No	No	Increased	Increased	Increased	Satisfied		Yes	No	No	No	No	No	No	No	Increased	Increased	Increased	Satisfied		No	No	Yes	No	No	No	No	More effective	More effective	Increased a lot	Very satisfied		No	No	No	No	Yes	Improved
987	Female		Increased	Increased	Increased	Satisfied		Yes	No	No	No	No	No	Increased	Increased	Increased	Satisfied		Yes	No	No	No	No	No	No	No	Increased	Increased	Increased	Satisfied		No	No	Yes	No	No	No	No	Effective	Effective	Increased	Satisfied		Yes	No	No	No	No	Improved
988	Male		Stayed the same	Decreased	Stayed the same	Satisfied		Yes	No	No	No	No	No	Increased a lot	Increased	Increased	Very satisfied		Yes	No	No	No	No	No	No	No	Stayed the same	Increased	Increased	Very satisfied		No	No	Yes	No	No	No	No	More effective	Effective	Increased a lot	Satisfied		No	No	No	No	No	Improved
989	Male		Increased a lot	Increased	Increased	Very satisfied		Yes	No	No	No	No	No	Stayed the same	Stayed the same	Stayed the same	Neutral		Yes	No	No	No	No	No	No	No	Increased	Increased	Increased	Very satisfied		No	No	No	No	No	No	No	Effective	Effective	Stayed the same	Very satisfied		No	No	No	No	No	Improved
990	Male		Stayed the same	Decreased	Stayed the same	Neutral		Yes	No	No	No	No	No	Increased	Stayed the same	Stayed the same	Neutral		Yes	No	No	No	No	No	No	No	Increased	Increased	Increased	Satisfied		No	No	No	No	No	No	No	Effective	Effective	Increased	Very satisfied		No	No	Yes	No	No	Improved
991	Male		Increased	Increased	Stayed the same	Neutral		Yes	No	No	No	No	No	Increased	Stayed the same	Stayed the same	Satisfied		Yes	No	No	No	No	No	No	No	Stayed the same	Increased	Increased	Satisfied		No	No	Yes	No	No	No	No	Effective	Effective	Increased	Satisfied		No	No	No	No	No	Improved
992	Female		Stayed the same	Stayed the same	Increased	Neutral		Yes	No	No	No	No	No	Increased	Stayed the same	Increased	Satisfied		Yes	No	No	No	No	No	No	No	Increased	Increased	Increased	Satisfied		No	Yes	No	No	No	No	No	Effective	Effective	Increased	Satisfied		No	No	No	No	No	Improved
993	Male		Stayed the same	Stayed the same	Stayed the same	Satisfied		Yes	No	No	No	No	No	Increased	Stayed the same	Increased	Dissatisfied		Yes	No	No	No	No	No	No	No	Stayed the same	Stayed the same	Increased	Satisfied		No	No	Yes	No	No	No	No	Effective	Stayed the same	Increased	Neutral		No	No	Yes	No	No	Stayed the same
994	Male		Increased	Increased	Increased	Satisfied		Yes	No	No	No	No	No	Increased	Increased	Stayed the same	Satisfied		No	No	Yes	No	No	Yes	No	No	Stayed the same	Stayed the same	Stayed the same	Neutral		No	No	No	No	No	No	No	Effective	Effective	Increased	Satisfied		No	No	Yes	No	No	Improved
995	Male		Increased	Increased	Increased	Satisfied		Yes	No	No	No	No	No	Increased	Stayed the same	Increased	Satisfied		Yes	No	No	No	No	No	No	No	Increased	Increased	Increased	Satisfied		No	No	Yes	No	No	No	No	Effective	Effective	Increased	Satisfied		No	No	No	No	No	Stayed the same
996	Male		Increased	Increased	Increased	Satisfied		Yes	No	No	No	No	No	Increased a lot	Increased	Increased	Satisfied		Yes	No	No	No	No	No	No	No	Increased	Increased	Increased	Satisfied		No	No	Yes	No	No	No	No	Effective	Effective	Increased	Satisfied		No	No	No	No	No	Improved
997	Male		Increased	Increased a lot	Increased	Dissatisfied		Yes	No	No	No	No	No	Stayed the same	Increased	Stayed the same	Satisfied		Yes	No	No	No	No	No	No	No	Stayed the same	Decreased	Increased	Satisfied		No	No	Yes	No	No	No	No	More effective	More effective	Increased a lot	Satisfied		Yes	No	No	No	No	Improved
998	Male		Increased	Increased	Increased	Neutral		Yes	No	No	No	No	No	Increased a lot	Increased	Increased a lot	Neutral		No	No	No	No	No	No	No	No	Increased	Increased a lot	Increased a lot	Dissatisfied		No	No	No	No	No	No	No	Effective	Stayed the same	Increased	Very satisfied		No	No	Yes	No	No	Improved
999	Female		Increased	Increased a lot	Increased	Satisfied		Yes	No	No	No	No	No	Increased a lot	Increased	Increased	Satisfied		Yes	No	Yes	No	No	No	No	No	Increased a lot	Stayed the same	Increased	Very satisfied		No	Yes	No	No	No	No	No	More effective	More effective	Increased	Very satisfied		No	No	No	No	No	Improved
1000	Male		Increased a lot	Increased a lot	Increased a lot	Very satisfied		Yes	No	No	No	No	No	Stayed the same	Stayed the same	Stayed the same	Neutral		Yes	No	No	No	No	No	No	No	Increased a lot	Increased a lot	Increased a lot	Very satisfied		No	No	No	No	No	No	No	Effective	Effective	Increased	Satisfied		Yes	No	No	No	No	Improved
1001	Male		Stayed the same	Increased a lot	Increased a lot	Satisfied		Yes	No	No	No	No	No	Increased a lot	Increased	Increased	Satisfied		Yes	No	No	No	No	No	No	No	Increased a lot	Increased a lot	Increased a lot	Very satisfied		No	No	No	No	No	No	No	Effective	Stayed the same	Stayed the same	Neutral		No	No	No	No	No	Improved
1002	Female		Increased	Increased	Increased	Neutral		No	No	No	No	No	No	Stayed the same	Stayed the same	Stayed the same	Neutral		Yes	No	No	No	No	No	No	No	Increased	Increased	Increased	Satisfied		No	No	No	No	No	No	No	Stayed the same	Less effective	Increased	Neutral		Yes	No	No	No	No	Improved
1003	Female		Stayed the same	Stayed the same	Stayed the same	Neutral		Yes	No	No	No	No	No	Increased	Stayed the same	Increased	Satisfied		No	Yes	No	No	No	No	No	No	Stayed the same	Decreased a lot	Stayed the same	Satisfied		No	No	No	No	No	No	No	Stayed the same	Stayed the same	Stayed the same	Satisfied		No	No	No	No	No	Improved
1004	Female		Increased	Decreased	Decreased	Not at all satisfied		No	No	No	No	No	No	Increased	Stayed the same	Increased	Satisfied		Yes	No	No	No	No	No	No	No	Increased a lot	Increased	Stayed the same	Dissatisfied		Yes	No	No	No	No	No	No	Stayed the same	Effective	Increased a lot	Satisfied		Yes	No	No	No	No	Improved
1005	Female		Increased a lot	Stayed the same	Increased	Satisfied		Yes	No	No	No	No	No	Increased a lot	Stayed the same	Increased	Very satisfied		No	Yes	No	No	No	No	No	No	Increased	Increased	Increased	Satisfied		No	No	Yes	No	No	No	No	Effective	Effective	Increased a lot	Satisfied		No	No	No	No	No	Improved a lot
1006	Female		Increased a lot	Increased a lot	Increased a lot	Satisfied		Yes	No	No	No	No	No	Increased a lot	Increased a lot	Increased a lot	Satisfied		Yes	No	No	No	No	No	No	No	Increased a lot	Increased a lot	Increased a lot	Satisfied		No	No	Yes	No	No	No	No	More effective	More effective	Increased	Satisfied		No	No	Yes	No	No	Improved
1007	Female		Increased	Increased	Increased a lot	Neutral		Yes	No	No	No	No	No	Increased	Increased a lot	Increased	Satisfied		Yes	No	No	No	No	No	No	No	Increased a lot	Increased a lot	Increased a lot	Satisfied		No	No	Yes	No	No	No	No	More effective	More effective	Increased	Very satisfied		No	No	Yes	No	No	Improved
1008	Female		Increased	Increased	Increased	Satisfied		Yes	No	No	No	No	No	Increased	Increased	Increased	Very satisfied		No	No	No	Yes	No	No	No	No	Increased a lot	Increased a lot	Increased	Satisfied		No	No	No	No	No	No	No	More effective	More effective	Increased	Very satisfied		No	No	No	No	No	Improved
1009	Male		Increased a lot	Increased a lot	Increased	Very satisfied		No	No	No	No	No	No	Increased a lot	Increased a lot	Increased a lot	Very satisfied		Yes	No	No	No	No	No	No	No	Increased a lot	Increased a lot	Increased a lot	Very satisfied		No	No	Yes	No	No	No	No	More effective	More effective	Increased a lot	Very satisfied		No	No	No	No	No	Improved a lot
1010	Female		Increased	Increased	Increased	Neutral		Yes	No	No	No	No	No	Stayed the same	Stayed the same	Stayed the same	Neutral		Yes	No	No	No	No	No	No	No	Stayed the same	Stayed the same	Stayed the same	Neutral		No	No	No	No	No	No	No	Stayed the same	Stayed the same	Increased	Satisfied		No	Yes	No	No	No	Improved
1011	Female		Stayed the same	Stayed the same	Increased	Satisfied		Yes	No	No	No	No	No	Increased	Increased	Increased a lot	Very satisfied		Yes	No	No	No	No	No	No	No	Increased	Increased	Increased	Satisfied		No	No	Yes	No	No	No	No	More effective	More effective	Increased a lot	Very satisfied		No	No	Yes	No	No	Improved
1012	Female		Stayed the same	Increased	Stayed the same	Neutral		Yes	No	No	No	No	No	Increased	Increased	Increased	Satisfied		Yes	No	No	No	No	No	No	No	Stayed the same	Stayed the same	Stayed the same	Neutral		No	No	Yes	No	No	No	No	Effective	Effective	Increased	Satisfied		No	No	No	No	No	Improved
1013	Male		Increased a lot	Increased	Increased	Neutral		Yes	No	No	No	No	No	Increased	Increased	Increased	Satisfied		Yes	No	No	No	No	No	No	No	Increased	Increased a lot	Increased	Neutral		No	No	Yes	No	No	No	No	Effective	Effective	Increased	Satisfied		No	No	Yes	No	No	Improved a lot
1014	Female		Increased	Increased a lot	Increased a lot	Satisfied		Yes	No	No	No	No	No	Increased	Decreased	Increased	Satisfied		Yes	No	No	No	No	No	No	No	Decreased	Increased	Increased	Very satisfied		No	No	Yes	No	No	No	No	Less effective	Less effective	Increased a lot	Satisfied		No	No	No	No	No	Improved
1015	Female		Increased	Stayed the same	Increased	Satisfied		Yes	No	No	No	No	No	Increased	Increased	Increased	Satisfied		Yes	No	No	No	No	No	No	No	Increased	Increased	Increased a lot	Very satisfied		No	No	No	No	No	No	No	More effective	More effective	Increased a lot	Very satisfied		No	No	No	No	No	Improved
1016	Female		Increased	Increased	Increased	Satisfied		Yes	No	No	No	No	No	Stayed the same	Increased	Increased	Very satisfied		Yes	No	No	No	No	Yes	No	No	Stayed the same	Stayed the same	Stayed the same	Dissatisfied		No	No	No	No	No	No	No	More effective	More effective	Increased	Very satisfied		No	No	No	No	No	Improved
1017	Female		Increased	Increased a lot	Increased a lot	Very satisfied		Yes	No	No	No	No	No	Increased a lot	Increased a lot	Increased a lot	Very satisfied		No	No	No	No	No	No	No	No	Increased	Decreased	Stayed the same	Neutral		No	No	No	No	No	No	No	Effective	Less effective	Stayed the same	Satisfied		Yes	No	No	No	No	Improved
1018	Male		Increased	Increased	Increased a lot	Satisfied		Yes	No	No	No	No	No	Increased a lot	Increased	Increased a lot	Satisfied		No	No	No	No	No	No	No	No	Increased	Increased	Increased a lot	Satisfied		No	No	No	No	No	No	No	More effective	More effective	Increased	Satisfied		No	No	Yes	No	No	Improved a lot
1019	Female		Increased	Increased	Increased	Satisfied		Yes	No	No	No	No	No	Increased	Increased	Increased	Neutral		Yes	No	No	No	No	No	No	No	Stayed the same	Increased a lot	Stayed the same	Satisfied		Yes	No	Yes	No	No	No	No	Effective	More effective	Increased	Satisfied		No	No	Yes	No	No	Improved
1020	Male		Increased	Increased a lot	Decreased	Satisfied		No	No	No	No	No	No	Decreased	Increased	Stayed the same	Satisfied		No	No	No	No	No	No	No	No	Decreased	Increased	Increased	Dissatisfied		No	No	No	No	No	No	No	Less effective	Less effective	Stayed the same	Satisfied		No	Yes	No	No	No	Improved
1021	Male		Increased a lot	Increased a lot	Increased a lot	Very satisfied		Yes	No	No	No	No	No	Increased a lot	Increased a lot	Increased a lot	Satisfied		Yes	No	No	No	No	No	No	No	Increased a lot	Increased a lot	Increased a lot	Very satisfied		No	No	Yes	No	No	No	No	More effective	More effective	Increased a lot	Very satisfied		Yes	No	Yes	No	No	Improved a lot
1022	Female		Increased	Increased	Stayed the same	Neutral		Yes	No	No	No	No	No	Stayed the same	Stayed the same	Stayed the same	Satisfied		Yes	No	No	No	No	No	No	No	Stayed the same	Increased	Stayed the same	Satisfied		No	No	No	No	Yes	No	No	Effective	Effective	Increased	Satisfied		Yes	No	No	No	No	Stayed the same
1023	Male		Increased	Increased	Increased a lot	Neutral		Yes	No	No	No	No	No	Stayed the same	Stayed the same	Increased	Dissatisfied		Yes	No	No	No	No	No	No	No	Increased	Increased	Stayed the same	Satisfied		No	No	Yes	No	No	No	No	More effective	More effective	Increased	Satisfied		No	No	No	No	No	Improved a lot
1024	Male		Increased	Stayed the same	Increased	Neutral		Yes	No	No	No	No	No	Increased	Increased	Increased	Satisfied		Yes	No	No	No	No	No	No	No	Increased a lot	Increased a lot	Increased	Satisfied		No	No	No	No	No	No	No	Effective	Effective	Increased	Satisfied		No	No	Yes	No	No	Improved
494	Female		Increased	Increased	Increased	Satisfied		Yes	No	No	No	No	No	Stayed the same	Increased	Increased	Satisfied		Yes	No	No	No	No	No	No	No	Stayed the same	Stayed the same	Stayed the same	Satisfied		No	No	No	No	Yes	No	No	Less effective	Stayed the same	Decreased	Dissatisfied		Yes	No	No	No	No	Improved
2776	Male		Stayed the same	Stayed the same	Stayed the same	Satisfied		Yes	No	No	No	No	No	Stayed the same	Stayed the same	Stayed the same	Satisfied		Yes	No	No	No	No	No	No	No	Increased	Increased	Increased	Very satisfied		No	No	Yes	No	No	No	No	More effective	More effective	Increased a lot	Very satisfied		No	No	Yes	No	No	Improved a lot
1360	Male		Stayed the same	Stayed the same	Decreased	Neutral		Yes	No	No	No	No	No	Increased a lot	Stayed the same	Stayed the same	Neutral		No	No	No	No	No	No	No	No	Stayed the same	Stayed the same	Increased	Neutral		No	Yes	No	No	No	No	No	Effective	Effective	Increased a lot	Very satisfied		No	No	No	No	No	Improved a lot
1361	Female		Stayed the same	Stayed the same	Stayed the same	Neutral		Yes	No	No	No	No	No	Increased	Increased	Increased	Satisfied		No	No	No	No	No	No	No	No	Stayed the same	Stayed the same	Stayed the same	Neutral		No	Yes	No	No	No	No	No	Effective	Effective	Increased	Satisfied		No	No	Yes	No	No	Improved
1362	Male		Stayed the same	Stayed the same	Increased	Neutral		Yes	No	No	No	No	No	Stayed the same	Stayed the same	Stayed the same	Not at all satisfied		No	No	No	No	No	No	No	No	Increased	Increased	Stayed the same	Neutral		No	No	No	No	No	No	No	Stayed the same	More effective	Stayed the same	Neutral		No	Yes	No	No	No	Improved a lot
1363	Female		Increased	Stayed the same	Increased	Neutral		Yes	No	No	No	No	No	Increased	Increased a lot	Stayed the same	Satisfied		Yes	No	No	No	No	No	No	No	Stayed the same	Stayed the same	Stayed the same	Neutral		No	Yes	No	No	No	No	No	Effective	Stayed the same	Stayed the same	Satisfied		No	No	No	No	No	Improved
1364	Female		Stayed the same	Stayed the same	Stayed the same	Neutral		Yes	No	No	No	No	No	Stayed the same	Stayed the same	Stayed the same	Neutral		No	Yes	No	No	No	No	No	No	Increased	Increased	Increased	Satisfied		No	No	Yes	No	No	No	No	Effective	Effective	Increased	Satisfied		No	No	No	No	No	Stayed the same
1365	Male		Stayed the same	Increased	Increased	Neutral		Yes	No	No	No	No	No	Increased a lot	Increased	Increased	Neutral		No	No	No	No	No	No	No	No	Stayed the same	Stayed the same	Stayed the same	Neutral		No	No	No	No	No	No	No	More effective	Effective	Increased	Satisfied		No	No	No	No	No	Improved
1366	Female		Increased	Increased	Increased	Satisfied		Yes	No	No	No	No	No	Increased	Increased	Increased	Satisfied		No	No	No	No	No	No	No	No	Increased	Increased	Increased	Satisfied		No	No	Yes	No	No	No	No	More effective	Effective	Increased	Satisfied		No	No	No	No	No	Improved
1367	Male		Stayed the same	Stayed the same	Stayed the same	Not at all satisfied		No	No	No	Yes	No	No	Decreased a lot	Decreased a lot	Stayed the same	Neutral		No	Yes	No	No	No	No	No	No	Increased	Increased a lot	Increased	Very satisfied		No	No	Yes	No	No	No	No	More effective	Effective	Increased a lot	Not at all satisfied		No	No	Yes	No	No	Stayed the same
1368	Female		Stayed the same	Increased	Increased	Satisfied		Yes	No	No	No	No	No	Increased	Increased	Increased a lot	Satisfied		Yes	No	No	No	No	No	No	No	Increased	Increased a lot	Increased	Satisfied		No	Yes	No	No	No	No	No	Effective	More effective	Increased	Neutral		No	No	No	Yes	No	Improved
1369	Female		Increased	Increased	Increased	Neutral		Yes	No	No	No	No	No	Stayed the same	Stayed the same	Stayed the same	Neutral		Yes	No	No	No	No	No	No	No	Increased	Increased	Increased	Satisfied		Yes	No	No	No	No	No	No	Effective	Effective	Increased	Neutral		No	No	No	No	No	Improved
1370	Male		Increased	Increased	Increased a lot	Neutral		Yes	No	No	No	No	No	Decreased	Decreased	Decreased	Neutral		No	No	No	No	No	Yes	No	No	Increased a lot	Increased a lot	Increased a lot	Satisfied		No	No	Yes	No	No	No	No	More effective	More effective	Increased a lot	Very satisfied		No	No	Yes	No	No	Improved
1371	Female		Decreased	Decreased	Stayed the same	Dissatisfied		Yes	No	No	No	No	No	Decreased	Decreased	Decreased	Dissatisfied		No	No	No	Yes	No	No	No	No	Stayed the same	Decreased	Decreased	Dissatisfied		No	No	No	No	No	No	No	Stayed the same	Stayed the same	Increased	Satisfied		No	No	No	No	No	Improved
1372	Male		Increased	Increased	Increased	Satisfied		Yes	No	No	No	No	No	Stayed the same	Increased	Increased	Satisfied		No	No	No	No	No	No	No	No	Increased a lot	Increased	Increased	Satisfied		No	No	Yes	No	No	No	No	Effective	Effective	Increased	Satisfied		No	No	No	No	No	Improved
1373	Male		Increased a lot	Increased	Increased	Very satisfied		Yes	No	No	No	No	No	Increased	Increased	Increased	Neutral		No	No	Yes	No	No	Yes	No	No	Increased a lot	Increased	Increased	Satisfied		No	No	No	No	No	No	No	More effective	More effective	Increased a lot	Very satisfied		No	No	Yes	No	No	Improved
1374	Female		Increased a lot	Increased	Increased a lot	Very satisfied		Yes	No	No	No	No	No	Increased a lot	Decreased	Stayed the same	Satisfied		No	Yes	No	No	No	No	No	No	Increased	Increased	Increased a lot	Very satisfied		No	No	No	No	No	No	No	More effective	More effective	Increased a lot	Satisfied		Yes	No	No	No	No	Improved a lot
1375	Male		Increased	Increased	Increased	Satisfied		Yes	No	No	No	No	No	Stayed the same	Increased	Increased	Satisfied		No	No	Yes	No	No	No	No	No	Increased	Increased	Increased	Satisfied		No	No	Yes	No	No	No	No	Effective	Effective	Increased	Satisfied		No	No	No	Yes	No	Improved
1376	Female		Increased	Stayed the same	Stayed the same	Neutral		Yes	No	No	No	No	No	Decreased a lot	Decreased	Decreased a lot	Neutral		No	No	No	No	No	Yes	No	No	Stayed the same	Increased	Increased	Neutral		No	No	Yes	No	No	No	No	Effective	Effective	Increased	Satisfied		No	No	Yes	No	No	Improved a lot
1377	Male		Increased	Increased	Increased	Satisfied		Yes	No	No	No	No	No	Increased	Increased	Increased a lot	Very satisfied		No	No	No	No	No	No	No	No	Increased a lot	Increased	Increased	Satisfied		No	No	No	No	No	No	No	Effective	More effective	Increased	Very satisfied		No	No	No	No	No	Improved a lot
1378	Female		Increased	Increased a lot	Increased a lot	Satisfied		Yes	No	No	No	No	No	Increased	Increased	Increased	Satisfied		No	No	No	No	No	No	No	No	Increased	Increased	Increased	Satisfied		No	No	No	No	No	No	No	More effective	More effective	Increased	Satisfied		No	No	No	No	No	Improved
1380	Female		Decreased	Stayed the same	Decreased	Not at all satisfied		Yes	No	No	No	No	No	Decreased	Decreased	Decreased	Neutral		No	No	No	No	No	Yes	No	No	Stayed the same	Stayed the same	Stayed the same	Neutral		No	No	No	No	Yes	No	No	Effective	Effective	Increased	Satisfied		Yes	No	No	No	No	Improved
1381	Female		Decreased	Decreased	Stayed the same	Neutral		Yes	No	No	No	No	No	Decreased a lot	Stayed the same	Stayed the same	Satisfied		No	No	No	No	No	No	No	No	Stayed the same	Increased	Decreased	Neutral		No	No	No	Yes	No	No	No	Less effective	Less effective	Decreased	Dissatisfied		No	No	No	No	No	Stayed the same
1382	Male		Increased	Increased	Decreased	Dissatisfied		No	No	No	No	No	No	Increased	Increased	Increased	Satisfied		Yes	No	No	No	No	No	No	No						No	No	No	No	Yes	No	No	Effective	Effective	Increased	Satisfied		No	No	Yes	No	No	Improved
1383	Female		Increased	Increased	Increased a lot	Neutral		Yes	No	No	No	No	No	Increased	Increased	Increased	Not at all satisfied		No	No	No	No	No	No	No	No	Stayed the same	Increased	Increased	Not at all satisfied		No	No	No	No	No	No	No	Effective	Effective	Increased	Satisfied		No	No	No	Yes	No	Improved
1384	Male		Increased a lot	Decreased a lot	Stayed the same	Very satisfied		Yes	No	No	No	No	No	Increased	Decreased	Decreased	Satisfied		Yes	No	No	No	No	No	No	No	Increased a lot	Increased	Increased	Very satisfied		No	No	No	No	No	No	No	Effective	More effective	Increased	Neutral		No	No	No	No	No	Improved
1385	Male		Stayed the same	Stayed the same	Stayed the same	Neutral		Yes	No	No	No	No	No	Increased	Increased	Increased	Neutral		Yes	No	No	No	No	No	No	No	Stayed the same	Stayed the same	Increased	Satisfied		No	No	Yes	No	No	No	No	Effective	Stayed the same	Increased	Neutral		No	No	No	No	No	Improved
1386	Female		Decreased	Stayed the same	Increased	Neutral		Yes	No	No	No	No	No	Stayed the same	Increased	Stayed the same	Neutral		Yes	No	No	No	No	No	No	No	Stayed the same	Increased	Increased	Neutral		No	No	Yes	No	No	No	No	Effective	Effective	Stayed the same	Satisfied		No	No	No	No	No	Improved
1387	Male		Increased	Increased	Increased	Very satisfied		No	No	No	No	No	No	Increased a lot	Increased	Stayed the same	Neutral		Yes	No	No	No	No	No	No	No	Increased a lot	Stayed the same	Increased	Very satisfied		No	No	Yes	No	Yes	No	No	Effective	Effective	Increased	Satisfied		Yes	No	No	No	No	Improved a lot
1388	Male		Stayed the same	Increased a lot	Stayed the same	Not at all satisfied		Yes	No	No	No	No	No	Increased	Stayed the same	Increased	Not at all satisfied		No	No	No	No	No	Yes	No	No	Stayed the same	Stayed the same	Stayed the same	Satisfied		No	No	Yes	No	No	No	No	Effective	Effective	Stayed the same	Satisfied		No	No	No	No	No	Improved
1389	Female		Increased	Increased	Increased a lot	Very satisfied		No	No	No	No	No	No	Increased	Decreased	Increased	Satisfied		No	Yes	No	No	No	No	No	No	Decreased	Decreased	Decreased	Dissatisfied		No	Yes	No	No	No	No	No	Effective	Effective	Increased	Dissatisfied		No	No	Yes	No	No	Improved
1390	Female		Increased	Increased	Increased	Neutral		Yes	No	No	No	No	No	Increased	Increased	Increased	Neutral		Yes	No	No	No	No	No	No	No	Increased	Increased	Increased	Neutral		No	No	Yes	No	No	No	No	Effective	Effective	Increased	Neutral		No	No	Yes	No	No	Improved
1392	Male		Decreased	Decreased	Increased	Neutral		No	No	No	No	No	No	Increased	Increased	Increased	Very satisfied		No	No	No	No	No	No	No	No	Increased a lot	Increased a lot	Increased	Very satisfied		No	No	No	No	No	No	No	Effective	Stayed the same	Increased	Dissatisfied		No	No	No	No	No	Improved a lot
1393	Female		Stayed the same	Stayed the same	Stayed the same	Neutral		Yes	No	No	No	No	No	Decreased	Decreased	Decreased	Dissatisfied		No	No	Yes	No	No	No	No	No	Stayed the same	Stayed the same	Stayed the same	Neutral		No	No	No	No	Yes	No	No	More effective	More effective	Increased a lot	Very satisfied		No	No	No	No	No	Improved a lot
1394	Female		Stayed the same	Stayed the same	Stayed the same	Neutral		No	No	No	No	No	No	Increased	Increased	Increased	Satisfied		Yes	No	No	No	No	No	No	No	Increased	Increased	Increased	Satisfied		No	No	No	No	No	No	No	Effective	Effective	Increased	Satisfied		No	No	No	No	No	Improved
1395	Female		Increased	Increased	Increased	Very satisfied		No	No	No	No	No	No	Increased a lot	Increased a lot	Increased	Satisfied		No	No	No	No	No	Yes	No	No	Increased a lot	Increased	Increased a lot	Satisfied		No	Yes	No	No	No	No	No	More effective	More effective	Increased a lot	Satisfied		No	No	No	Yes	No	Improved a lot
1396	Female		Stayed the same	Stayed the same	Increased	Neutral		Yes	No	No	No	No	No	Stayed the same	Decreased	Decreased	Neutral		Yes	No	No	No	No	No	No	No	Stayed the same	Stayed the same	Decreased	Dissatisfied		No	No	Yes	No	No	No	No	Less effective	Stayed the same	Stayed the same	Dissatisfied		No	No	No	No	No	Deteriorated
1397	Female		Stayed the same	Increased	Stayed the same	Satisfied		Yes	No	No	No	No	No	Stayed the same	Increased	Increased	Satisfied		No	No	No	No	No	No	No	No	Stayed the same	Stayed the same	Increased	Neutral		No	No	Yes	No	No	No	No	Effective	Stayed the same	Stayed the same	Neutral		Yes	No	No	No	No	Improved
1398	Female		Stayed the same	Increased	Stayed the same	Neutral		No	No	No	No	No	No	Decreased	Stayed the same	Stayed the same	Dissatisfied		No	No	Yes	No	No	No	No	No	Increased	Stayed the same	Increased a lot	Very satisfied		Yes	No	No	No	No	No	No	More effective	Effective	Increased a lot	Very satisfied		Yes	No	No	No	No	Improved
1399	Male		Increased	Increased	Increased	Satisfied		Yes	No	No	No	No	No	Increased	Increased	Increased	Satisfied		Yes	No	No	No	No	No	No	No	Increased	Increased	Increased a lot	Very satisfied		No	No	No	No	Yes	No	No	More effective	Effective	Increased	Very satisfied		Yes	No	No	No	No	Improved
1400	Female		Stayed the same	Increased	Increased	Neutral		Yes	No	No	No	No	No	Decreased	Decreased a lot	Decreased	Neutral		No	No	No	No	No	No	No	No	Stayed the same	Decreased a lot	Stayed the same	Neutral		No	Yes	No	No	No	No	No	Less effective	Stayed the same	Increased	Very satisfied		Yes	No	No	No	No	Improved a lot
1401	Female		Increased	Increased	Increased	Neutral		Yes	No	No	No	No	No	Stayed the same	Stayed the same	Stayed the same	Neutral		Yes	No	No	No	No	No	No	No	Decreased	Decreased	Decreased	Satisfied		No	No	Yes	No	No	No	No	Effective	Effective	Increased	Satisfied		No	No	Yes	No	No	Improved
1402	Male		Increased	Decreased	Decreased	Neutral		No	No	No	No	No	No	Increased	Increased	Increased	Satisfied		No	No	No	No	No	Yes	No	No	Stayed the same	Stayed the same	Increased	Neutral		No	No	Yes	No	No	No	No	Effective	Effective	Increased	Satisfied		No	No	No	No	No	Stayed the same
1403	Female		Stayed the same	Stayed the same	Decreased	Neutral		Yes	No	No	No	No	No	Increased	Increased a lot	Increased a lot	Satisfied		Yes	No	No	No	No	No	No	No	Decreased	Decreased a lot	Increased	Satisfied		No	Yes	No	No	No	No	No	Effective	Effective	Increased	Satisfied		Yes	No	No	No	No	Deteriorated a lot
1404	Male		Decreased	Decreased	Decreased	Dissatisfied		Yes	No	No	No	No	No	Increased	Increased	Increased	Satisfied		Yes	No	No	No	No	No	No	No	Stayed the same	Stayed the same	Stayed the same	Neutral		No	Yes	No	No	No	No	No	Stayed the same	Stayed the same	Stayed the same	Neutral		No	No	Yes	No	No	Deteriorated
1405	Male		Stayed the same	Decreased a lot	Decreased a lot	Not at all satisfied		No	No	No	Yes	No	No	Stayed the same	Decreased a lot	Decreased a lot	Not at all satisfied		Yes	No	No	No	No	No	No	No	Decreased	Decreased	Stayed the same	Dissatisfied		No	No	Yes	No	No	No	No	Less effective	Less effective	Stayed the same	Neutral		No	No	Yes	No	No	Deteriorated a lot
1406	Male		Increased	Increased	Stayed the same	Satisfied		Yes	No	No	No	No	No	Increased	Increased a lot	Increased	Neutral		No	No	Yes	No	No	No	No	No	Increased	Increased	Stayed the same	Satisfied		No	No	Yes	No	No	No	No	Effective	More effective	Stayed the same	Satisfied		No	No	No	No	No	Improved
1407	Male		Increased	Increased a lot	Increased	Satisfied		Yes	No	No	No	No	No	Increased a lot	Increased	Increased a lot	Very satisfied		No	No	No	No	No	No	No	No	Increased a lot	Increased a lot	Increased	Very satisfied		No	No	Yes	No	No	No	No	More effective	Effective	Increased a lot	Very satisfied		No	No	No	No	No	Improved a lot
1408	Female		Increased	Increased	Increased	Satisfied		Yes	No	No	No	No	No	Stayed the same	Increased	Increased	Satisfied		Yes	No	No	No	No	No	No	No	Increased	Increased	Increased	Very satisfied		No	No	Yes	No	No	No	No	More effective	Effective	Increased	Satisfied		Yes	No	No	No	No	Improved a lot
1409	Male		Stayed the same	Decreased	Stayed the same	Neutral		Yes	No	No	No	No	No	Stayed the same	Decreased	Stayed the same	Neutral		Yes	No	No	No	No	No	No	No	Stayed the same	Increased	Stayed the same	Satisfied		No	Yes	No	No	No	No	No	Effective	Effective	Stayed the same	Neutral		No	No	No	No	No	Improved
1410	Male		Stayed the same	Increased	Decreased	Neutral		Yes	No	No	No	No	No	Decreased a lot	Decreased	Decreased	Not at all satisfied		No	No	No	No	No	Yes	No	No	Stayed the same	Decreased a lot	Decreased	Neutral		No	No	No	No	No	No	No	Effective	Effective	Stayed the same	Neutral		No	No	No	No	No	Improved
1411	Female		Stayed the same	Stayed the same	Stayed the same	Neutral		Yes	No	No	No	No	No	Stayed the same	Stayed the same	Increased	Satisfied		Yes	No	No	No	No	No	No	No	Stayed the same	Stayed the same	Increased	Satisfied		No	No	No	No	No	No	No	Stayed the same	Stayed the same	Increased	Satisfied		No	No	No	No	No	Stayed the same
1412	Female		Increased a lot	Increased a lot	Increased a lot	Satisfied		No	No	No	No	No	No	Increased	Increased	Increased	Very satisfied		Yes	No	No	No	No	No	No	No	Increased	Increased	Increased	Satisfied		No	No	No	No	No	No	No	Effective	Effective	Increased	Satisfied		No	No	No	No	No	Improved
1413	Female		Increased a lot	Increased a lot	Increased a lot	Very satisfied		No	No	No	No	No	No	Increased	Increased	Increased	Satisfied		No	No	No	No	No	No	No	No	Increased	Increased a lot	Increased	Very satisfied		No	No	No	No	No	No	No	Effective	More effective	Increased	Very satisfied		No	No	No	No	No	Improved
1414	Female		Decreased a lot	Decreased a lot	Stayed the same	Neutral		Yes	No	No	No	No	No	Stayed the same	Stayed the same	Increased	Neutral		Yes	No	No	No	No	No	No	No	Stayed the same	Stayed the same	Stayed the same	Not at all satisfied		No	No	No	No	No	No	No	Effective	Effective	Increased	Satisfied		No	No	Yes	No	No	Stayed the same
1415	Male		Stayed the same	Stayed the same	Decreased	Satisfied		Yes	No	No	No	No	No	Increased	Increased	Stayed the same	Neutral		No	No	No	No	No	No	No	No	Increased	Increased	Increased a lot	Very satisfied		No	No	No	No	No	No	No	Effective	More effective	Increased	Satisfied		No	No	No	No	Yes	Improved
1416	Female		Stayed the same	Increased	Increased	Neutral		Yes	No	No	No	No	No	Increased	Increased	Increased	Neutral		Yes	No	No	No	No	No	No	No	Increased	Increased	Increased	Neutral		No	No	Yes	No	No	No	No	Effective	Effective	Increased	Neutral		No	No	Yes	No	No	Improved
1417	Female		Increased a lot	Increased	Increased a lot	Satisfied		Yes	No	No	No	No	No	Increased	Increased	Increased a lot	Satisfied		Yes	No	No	No	No	No	No	No	Increased	Increased	Increased a lot	Satisfied		No	No	Yes	No	No	No	No	Effective	Effective	Increased a lot	Satisfied		No	No	No	No	No	Improved
1418	Female		Stayed the same	Decreased a lot	Stayed the same	Neutral		No	No	No	No	No	No	Decreased a lot	Stayed the same	Decreased	Neutral		No	No	No	No	No	No	No	No	Increased	Decreased	Increased	Neutral		No	No	No	No	No	No	No	Stayed the same	Effective	Increased	Dissatisfied		No	No	Yes	No	No	Improved
1419	Male		Increased	Decreased	Stayed the same	Dissatisfied		Yes	No	No	No	No	No	Increased	Increased	Increased	Neutral		No	No	No	No	No	No	No	No	Stayed the same	Stayed the same	Increased	Neutral		No	No	Yes	No	No	No	Yes	Effective	Effective	Increased	Neutral		No	No	No	No	No	Improved
1420	Female		Increased	Increased	Stayed the same	Neutral		Yes	No	No	No	No	No	Decreased	Stayed the same	Increased	Neutral		Yes	No	No	No	No	No	No	No	Decreased	Stayed the same	Increased	Neutral		No	No	Yes	No	No	No	No	Effective	Effective	Increased	Satisfied		No	No	No	No	No	Improved
1421	Male		Increased a lot	Increased	Increased	Very satisfied		Yes	No	No	No	No	No	Increased	Increased	Increased	Satisfied		No	No	Yes	No	No	No	No	No	Increased a lot	Increased	Increased	Satisfied		No	Yes	No	No	No	No	No	Effective	More effective	Increased	Very satisfied		Yes	No	No	No	No	Improved a lot
1422	Female		Decreased	Increased	Increased	Very satisfied		Yes	No	No	No	No	No	Decreased	Increased	Stayed the same	Very satisfied		No	No	No	No	No	No	No	No	Increased a lot	Stayed the same	Increased	Neutral		No	No	No	No	No	No	No	Effective	Stayed the same	Increased	Neutral		No	No	No	No	No	Improved
1423	Female		Increased	Increased	Increased a lot	Very satisfied		Yes	No	No	No	No	No	Increased a lot	Increased	Increased a lot	Satisfied		No	No	No	No	No	No	No	No	Increased	Increased	Increased	Neutral		No	No	Yes	No	No	No	No	Effective	More effective	Increased a lot	Satisfied		No	No	No	No	No	Improved a lot
1424	Male		Stayed the same	Stayed the same	Increased	Satisfied		Yes	No	No	No	No	No	Increased	Increased	Increased	Satisfied		No	No	No	No	No	No	No	No	Increased	Increased	Increased	Satisfied		No	No	Yes	No	No	No	No	Effective	Effective	Increased	Satisfied		No	No	Yes	No	No	Improved
1425	Male		Stayed the same	Stayed the same	Increased	Neutral		No	No	No	No	No	No	Decreased	Decreased a lot	Increased	Neutral		No	No	No	No	No	No	No	No	Increased a lot	Decreased	Increased a lot	Neutral		No	No	No	No	No	No	No	Effective	Effective	Increased	Neutral		No	No	No	No	No	Improved
1426	Female		Stayed the same	Decreased	Increased	Satisfied		Yes	No	No	No	No	No	Decreased a lot	Decreased a lot	Decreased a lot	Not at all satisfied		Yes	No	No	No	No	No	No	No	Stayed the same	Decreased	Stayed the same	Satisfied		No	No	Yes	No	No	No	No	Stayed the same	Effective	Decreased	Neutral		No	No	No	No	No	Improved
1427	Male		Stayed the same	Stayed the same	Stayed the same	Not at all satisfied		Yes	No	No	No	No	No	Increased	Increased	Increased	Satisfied		No	No	No	Yes	No	No	No	No	Stayed the same	Increased	Stayed the same	Satisfied		No	No	Yes	No	No	No	No	Effective	Effective	Increased	Satisfied		No	No	No	No	No	Improved
1428	Male		Increased	Increased a lot	Increased	Very satisfied		Yes	No	No	No	No	No	Increased	Increased	Stayed the same	Neutral		No	No	No	No	No	No	No	No	Increased	Increased	Increased a lot	Satisfied		No	No	Yes	No	No	No	No	More effective	Effective	Increased	Very satisfied		No	No	No	No	Yes	Improved
1429	Male		Stayed the same	Stayed the same	Stayed the same	Neutral		Yes	No	No	No	No	No	Stayed the same	Increased	Increased	Neutral		Yes	No	No	No	No	No	No	No	Increased	Stayed the same	Stayed the same	Neutral		No	Yes	No	No	No	No	No	Stayed the same	Stayed the same	Stayed the same	Neutral		No	No	No	No	No	Stayed the same
1430	Female		Increased	Increased	Increased a lot	Satisfied		Yes	No	No	No	No	No	Increased	Increased a lot	Stayed the same	Satisfied		Yes	No	No	No	No	No	No	No	Increased	Increased	Stayed the same	Neutral		No	Yes	No	No	No	No	No	Effective	Stayed the same	Stayed the same	Satisfied		No	No	No	No	No	Improved a lot
1431	Male		Stayed the same	Stayed the same	Stayed the same	Dissatisfied		Yes	No	No	No	No	No	Increased	Increased	Increased	Satisfied		Yes	No	No	No	No	No	No	No	Decreased	Decreased	Decreased	Dissatisfied		No	No	Yes	No	No	No	No	Effective	Effective	Stayed the same	Satisfied		No	No	No	No	No	Stayed the same
1432	Female		Increased	Increased	Increased	Satisfied		Yes	No	No	No	No	No	Increased	Increased	Increased	Satisfied		No	No	No	No	No	No	No	No	Increased	Increased	Increased	Satisfied		No	No	No	No	No	No	No	Effective	Effective	Increased	Satisfied		No	No	Yes	No	No	Improved
1433	Male		Stayed the same	Stayed the same	Decreased	Neutral		Yes	No	No	No	No	No	Stayed the same	Stayed the same	Stayed the same	Dissatisfied		No	No	Yes	No	No	No	No	No	Stayed the same	Decreased	Stayed the same	Dissatisfied		No	No	Yes	No	No	No	No	Stayed the same	Effective	Increased	Neutral		Yes	No	No	No	No	Stayed the same
1434	Female		Increased	Stayed the same	Decreased	Neutral		Yes	No	No	No	No	No	Increased	Stayed the same	Increased	Satisfied		Yes	No	No	No	No	No	No	No	Stayed the same	Increased	Increased	Neutral		No	No	Yes	No	No	No	No	Effective	Effective	Stayed the same	Neutral		No	No	Yes	No	No	Improved
1435	Male		Stayed the same	Increased	Stayed the same	Satisfied		Yes	No	No	No	No	No	Stayed the same	Increased	Increased	Neutral		No	No	No	No	No	No	No	No	Increased	Increased	Stayed the same	Neutral		No	No	Yes	No	No	No	No	Stayed the same	Effective	Stayed the same	Neutral		No	No	No	Yes	No	Improved
1436	Male		Stayed the same	Stayed the same	Stayed the same	Not at all satisfied		Yes	No	No	No	No	No	Increased	Increased	Decreased	Very satisfied		No	No	No	No	No	No	No	No	Increased	Increased a lot	Increased	Satisfied		No	No	Yes	No	No	No	No	Effective	Effective	Increased	Satisfied		No	No	No	No	No	Improved
1437	Female		Increased	Decreased	Increased	Neutral		Yes	No	No	No	No	No	Increased	Increased	Increased	Neutral		Yes	No	No	No	No	No	No	No	Stayed the same	Decreased	Stayed the same	Neutral		No	No	Yes	No	No	No	No	Effective	Stayed the same	Increased	Neutral		No	No	No	No	No	Improved
1438	Male		Increased	Increased	Stayed the same	Satisfied		Yes	No	No	No	No	No	Stayed the same	Stayed the same	Stayed the same	Neutral		Yes	No	No	No	No	No	No	No	Stayed the same	Stayed the same	Stayed the same	Neutral		No	No	No	No	No	No	No	Effective	Effective	Stayed the same	Neutral		No	No	No	No	No	Improved
1440	Male		Decreased	Stayed the same	Decreased	Neutral		No	No	No	No	No	No	Decreased	Stayed the same	Decreased a lot	Dissatisfied		Yes	No	No	No	No	No	No	No	Stayed the same	Decreased	Stayed the same	Neutral		No	No	No	No	No	No	No	Stayed the same	Effective	Stayed the same	Dissatisfied		No	No	No	No	No	Improved
1441	Male		Decreased a lot	Decreased	Decreased	Dissatisfied		Yes	No	No	No	No	No	Stayed the same	Stayed the same	Stayed the same	Neutral		Yes	No	No	No	No	No	No	No	Decreased	Stayed the same	Stayed the same	Neutral		No	No	Yes	No	No	No	No	Effective	Stayed the same	Stayed the same	Neutral		No	No	No	No	No	Improved
1442	Male		Increased a lot	Increased a lot	Increased	Very satisfied		Yes	No	No	No	No	No	Increased a lot	Increased	Increased a lot	Satisfied		No	No	No	No	No	No	No	No	Increased a lot	Increased a lot	Increased a lot	Satisfied		No	No	No	No	No	No	No	More effective	Effective	Increased a lot	Very satisfied		Yes	No	No	No	No	Improved a lot
1443	Male		Increased	Stayed the same	Decreased	Satisfied		No	No	No	No	No	No	Increased	Increased	Stayed the same	Satisfied		No	No	Yes	No	No	No	No	No	Decreased	Decreased	Decreased	Neutral		Yes	No	No	No	No	No	No	Effective	Effective	Increased	Satisfied		No	No	No	No	No	Improved
1444	Male		Stayed the same	Stayed the same	Stayed the same	Neutral		No	No	No	No	No	No	Stayed the same	Stayed the same	Stayed the same	Neutral		No	No	Yes	No	No	No	No	No	Stayed the same	Stayed the same	Stayed the same	Neutral		No	No	No	No	No	No	No	Stayed the same	Stayed the same	Stayed the same	Neutral		No	No	No	No	No	Stayed the same
1445	Female		Stayed the same	Stayed the same	Stayed the same	Neutral		Yes	No	No	No	No	No	Increased	Stayed the same	Stayed the same	Neutral		Yes	No	No	No	No	No	No	No	Increased	Stayed the same	Stayed the same	Satisfied		No	No	No	No	No	No	No	Effective	More effective	Stayed the same	Neutral		No	No	No	No	No	Deteriorated
1446	Female		Increased	Increased	Increased	Neutral		No	No	No	No	No	No						No	No	No	No	No	No	No	No			Increased	Neutral		No	No	No	No	No	No	No	Effective	Effective	Increased	Satisfied		No	No	Yes	No	No	Improved a lot
1447	Male		Stayed the same	Stayed the same	Increased	Satisfied		Yes	No	No	No	No	No	Increased	Stayed the same	Decreased	Satisfied		No	No	No	No	No	No	No	No	Stayed the same	Increased	Stayed the same	Satisfied		No	No	Yes	No	No	No	No	Effective	Less effective	Decreased a lot	Neutral		No	No	Yes	No	No	Improved
1448	Male		Stayed the same	Stayed the same	Stayed the same	Neutral		Yes	No	No	No	No	No	Stayed the same	Stayed the same	Stayed the same	Neutral		Yes	No	No	No	No	No	No	No	Stayed the same	Stayed the same	Stayed the same	Neutral		No	No	Yes	No	No	No	No	Effective	Effective	Stayed the same	Neutral		No	No	No	No	No	Improved
1449	Male		Increased	Increased	Increased a lot	Satisfied		Yes	No	No	No	No	No	Increased	Increased a lot	Increased	Satisfied		Yes	No	No	No	No	No	No	No	Increased a lot	Increased	Stayed the same	Satisfied		No	No	No	No	No	No	No	More effective	Effective	Increased a lot	Very satisfied		No	No	Yes	No	No	Improved
1450	Male		Increased	Increased	Increased	Satisfied		Yes	No	No	No	No	No	Increased	Increased	Increased	Satisfied		Yes	No	No	No	No	No	No	No	Increased	Increased	Increased	Satisfied		No	No	Yes	No	No	No	No	Effective	Effective	Increased	Satisfied		No	No	Yes	No	No	Improved
1451	Female		Increased	Increased	Increased	Satisfied		Yes	No	No	No	No	No	Increased	Increased	Increased	Satisfied		No	No	No	No	No	No	No	No	Increased	Increased	Increased	Satisfied		No	No	Yes	No	No	No	No	Effective	Effective	Increased	Satisfied		No	No	No	Yes	No	Improved
1391	Male		Increased a lot	Increased a lot	Increased a lot	Very satisfied		Yes	No	No	No	No	No	Increased a lot	Increased a lot	Increased a lot	Very satisfied		No	No	No	No	No	No	No	No	Increased a lot	Increased a lot	Increased	Very satisfied		No	No	No	No	No	No	No	More effective	More effective	Increased	Very satisfied		No	No	No	No	No	Improved a lot
1452	Male		Increased a lot	Increased a lot	Increased	Satisfied		Yes	No	No	No	No	No	Increased a lot	Increased	Stayed the same	Very satisfied		No	No	No	No	No	Yes	Yes	No	Stayed the same	Stayed the same	Stayed the same	Satisfied		No	No	Yes	No	No	No	No	Effective	Effective	Increased a lot	Very satisfied		No	No	Yes	No	No	Improved a lot
1453	Male		Increased	Increased a lot	Increased	Satisfied		Yes	No	No	No	No	No	Increased	Increased	Increased a lot	Satisfied		No	No	No	No	No	No	No	No	Increased a lot	Increased a lot	Increased	Very satisfied		No	No	No	No	No	No	No	Effective	Effective	Increased	Satisfied		No	No	No	Yes	No	Improved
1454	Male		Increased	Increased	Increased	Satisfied		Yes	No	No	No	No	No	Increased	Increased	Increased	Satisfied		Yes	No	No	No	No	No	No	No	Increased	Increased	Increased	Satisfied		No	No	No	No	No	No	No	Effective	Effective	Increased	Satisfied		No	No	No	No	No	Stayed the same
1455	Female		Stayed the same	Increased	Stayed the same	Dissatisfied		Yes	No	No	No	No	No	Stayed the same	Decreased	Decreased	Neutral		Yes	No	No	No	No	No	No	No	Increased	Increased	Increased	Satisfied		No	No	Yes	No	No	No	No	Effective	Effective	Stayed the same	Satisfied		No	No	No	No	No	Improved
1456	Male		Increased	Decreased	Increased a lot	Satisfied		Yes	No	No	No	No	No	Increased	Stayed the same	Increased a lot	Neutral		No	No	No	No	No	No	No	No	Increased	Stayed the same	Increased	Very satisfied		No	No	No	No	No	No	No	Stayed the same	Effective	Decreased a lot	Dissatisfied		No	No	Yes	No	No	Improved
1457	Male		Decreased	Decreased	Stayed the same	Neutral		Yes	No	No	No	No	No	Decreased	Stayed the same	Increased	Neutral		Yes	No	No	No	No	No	No	No	Increased	Increased	Increased	Satisfied		No	No	Yes	No	No	No	No	Stayed the same	Effective	Increased	Satisfied		No	No	No	No	No	Improved
1458	Male		Decreased a lot	Decreased a lot	Decreased a lot	Dissatisfied		Yes	No	No	No	No	No	Decreased a lot	Decreased	Stayed the same	Dissatisfied		Yes	No	No	No	No	No	No	No	Increased	Decreased	Decreased	Neutral		No	No	No	No	No	No	Yes	Effective	Less effective	Increased	Neutral		No	No	Yes	No	No	Improved
1459	Female		Increased a lot	Increased a lot	Increased a lot	Very satisfied		No	No	No	No	No	No	Increased a lot	Increased a lot	Increased a lot	Very satisfied		No	No	No	No	No	No	No	No	Increased a lot	Increased a lot	Increased a lot	Very satisfied		No	No	No	No	No	No	No	More effective	More effective	Increased a lot	Very satisfied		No	No	No	No	No	Improved a lot
1379	Male		Stayed the same	Stayed the same	Stayed the same	Dissatisfied		Yes	No	No	No	No	No	Increased a lot	Increased a lot	Increased a lot	Very satisfied		No	No	No	No	Yes	No	No	No	Increased a lot	Increased a lot	Increased a lot	Satisfied		No	No	Yes	No	No	No	No	Less effective	Effective	Increased	Satisfied		No	No	Yes	No	No
1814	Female		Stayed the same	Decreased	Increased	Dissatisfied		No	No	No	No	No	No	Stayed the same	Stayed the same	Stayed the same	Satisfied		No	No	No	Yes	No	No	No	No			Decreased a lot	Not at all satisfied		No	No	No	No	No	No	Yes			Increased	Neutral		No	No	Yes	No	No
1815	Female		Increased	Increased	Increased	Neutral		Yes	No	No	No	No	No	Increased	Stayed the same	Increased	Neutral		Yes	No	No	No	No	No	No	No	Stayed the same	Decreased	Increased	Neutral		Yes	No	No	No	No	No	No	Effective	Effective	Increased	Neutral		No	No	No	No	No	Improved
1816	Female		Stayed the same	Increased	Decreased	Neutral		Yes	No	No	No	No	No	Stayed the same	Increased	Stayed the same	Neutral		Yes	No	No	No	No	No	No	No	Increased	Increased	Increased	Satisfied		No	No	Yes	No	No	No	No	Stayed the same	Stayed the same	Stayed the same	Dissatisfied		No	No	No	No	No	Improved a lot
1817	Female		Increased	Increased a lot	Increased a lot	Very satisfied		No	No	No	No	No	No	Stayed the same	Stayed the same	Stayed the same	Neutral		No	No	No	No	No	No	No	No	Increased	Increased	Increased a lot	Satisfied		No	Yes	No	No	No	No	No	More effective	More effective	Increased	Very satisfied		No	No	No	No	No	Improved
1818	Male		Stayed the same	Stayed the same	Increased	Satisfied		Yes	No	No	No	No	No	Increased	Increased	Increased	Satisfied		Yes	No	No	No	No	No	No	No	Stayed the same	Stayed the same	Decreased	Dissatisfied		Yes	No	No	No	No	No	No	Effective	Effective	Increased	Satisfied		No	No	Yes	No	No	Improved
1819	Male		Stayed the same	Stayed the same	Increased	Neutral		Yes	No	No	No	No	No	Increased	Increased	Increased	Neutral		Yes	No	No	No	No	No	No	No	Stayed the same	Stayed the same				No	No	No	No	No	No	No						No	No	No	No	No	Improved
1820	Male		Stayed the same	Stayed the same	Stayed the same	Very satisfied		Yes	No	No	No	No	No	Stayed the same	Stayed the same	Decreased	Satisfied		Yes	No	No	No	No	No	No	No	Stayed the same	Decreased	Stayed the same	Neutral		No	No	Yes	No	No	No	No	More effective	Effective	Increased a lot	Very satisfied		No	No	No	No	No	Improved
1822	Female		Stayed the same	Increased	Increased	Satisfied		Yes	No	No	No	No	No	Stayed the same	Stayed the same	Increased	Neutral		Yes	No	No	No	No	No	No	No	Increased	Increased	Increased	Satisfied		No	No	No	No	No	No	No	Effective	Effective	Increased	Satisfied		No	No	No	No	Yes	Improved
1823	Male		Stayed the same	Stayed the same	Stayed the same	Satisfied		Yes	No	No	No	No	No	Stayed the same	Stayed the same	Stayed the same	Neutral		Yes	No	No	No	No	No	No	No	Decreased	Stayed the same	Stayed the same	Dissatisfied		No	No	Yes	No	No	No	No	Stayed the same	Stayed the same	Stayed the same	Neutral		No	No	Yes	No	No	Improved
1825	Female		Stayed the same	Stayed the same	Stayed the same	Neutral		Yes	No	No	No	No	No	Stayed the same	Decreased	Stayed the same	Neutral		Yes	No	No	No	No	No	No	No	Decreased	Decreased	Decreased	Dissatisfied		No	No	Yes	No	No	No	No	Effective	Effective	Increased	Satisfied		Yes	No	No	No	No	Improved
1826	Female		Increased	Increased	Increased	Neutral		No	No	No	No	No	No	Decreased	Increased	Stayed the same	Neutral		Yes	No	No	No	No	No	No	No	Decreased	Stayed the same	Stayed the same	Neutral		No	No	No	No	No	No	Yes	Effective	Effective	Increased	Neutral		No	No	No	No	No
1827	Female		Increased	Increased a lot	Increased	Satisfied		Yes	No	No	No	No	No			Increased	Neutral		No	No	No	No	No	No	No	No			Increased	Neutral		No	No	No	No	No	No	No			Increased	Neutral		No	No	No	No	No
1828	Female		Increased	Increased	Increased a lot	Very satisfied		Yes	No	No	No	No	No	Increased a lot	Increased a lot	Increased a lot	Very satisfied		Yes	No	No	No	No	No	No	No	Increased a lot	Increased a lot	Increased a lot	Very satisfied		No	No	No	No	No	No	No	More effective	Less effective	Increased a lot	Very satisfied		No	No	No	No	No
1829	Male		Stayed the same	Stayed the same	Stayed the same	Satisfied		Yes	No	No	No	No	No	Decreased	Decreased	Decreased	Dissatisfied		Yes	No	No	No	No	No	No	No	Increased a lot	Increased a lot	Decreased	Dissatisfied		No	Yes	No	No	No	No	No	More effective	More effective	Increased a lot	Very satisfied		No	No	Yes	No	No
1830	Male		Stayed the same	Increased	Stayed the same	Satisfied		Yes	No	No	No	No	No			Stayed the same	Neutral		Yes	No	No	No	No	No	No	No			Stayed the same	Neutral		No	No	No	No	No	No	No			Increased a lot	Satisfied		No	No	No	No	No
1831	Male		Increased a lot	Increased	Increased a lot	Satisfied		Yes	No	No	No	No	No	Increased a lot	Increased a lot	Increased a lot	Satisfied		Yes	No	No	No	No	No	No	No	Increased a lot	Increased	Increased	Satisfied		Yes	No	No	No	No	No	No	Effective	Effective	Increased	Satisfied		No	No	No	No	No
1832	Female		Stayed the same	Stayed the same	Stayed the same	Satisfied		Yes	No	No	No	No	No	Increased	Increased	Stayed the same	Dissatisfied		Yes	No	No	No	No	No	No	No	Decreased	Stayed the same	Stayed the same	Satisfied		No	No	Yes	No	No	No	No	Effective	Effective	Stayed the same	Satisfied		No	No	Yes	No	No	Improved
1833	Female		Decreased	Stayed the same	Increased	Neutral		Yes	No	No	No	No	No	Stayed the same	Stayed the same	Stayed the same	Neutral		Yes	No	No	No	No	No	No	No	Stayed the same	Stayed the same	Stayed the same	Neutral		No	No	No	No	No	No	No	Effective	Effective	Increased	Satisfied		No	No	No	No	No	Stayed the same
1835	Female		Increased	Stayed the same	Increased a lot	Very satisfied		Yes	No	No	No	No	No	Increased a lot	Increased	Increased	Very satisfied		No	No	No	No	No	No	No	No	Increased a lot	Increased	Increased a lot	Satisfied		No	No	Yes	No	No	No	No	Effective	More effective	Increased	Very satisfied		No	No	No	No	No	Improved
1836	Male		Stayed the same	Stayed the same	Increased	Satisfied		Yes	No	No	No	No	No	Stayed the same	Stayed the same	Stayed the same	Satisfied		Yes	No	No	No	No	No	No	No	Increased	Increased	Increased	Neutral		No	No	Yes	No	No	No	No	Effective	Effective	Increased	Neutral		Yes	No	Yes	No	No	Stayed the same
1838	Male		Increased	Increased a lot	Increased a lot	Very satisfied		No	No	No	No	No	No	Increased	Increased	Increased a lot	Satisfied		No	No	No	No	No	No	No	No	Increased	Increased a lot	Increased	Very satisfied		No	No	No	No	No	No	No	More effective	Effective	Increased a lot	Satisfied		No	No	No	No	No	Improved a lot
1839	Male		Stayed the same	Stayed the same	Increased	Very satisfied		Yes	No	No	No	No	No	Increased a lot	Increased	Increased	Very satisfied		Yes	No	No	No	No	No	No	No	Increased	Increased	Increased	Very satisfied		No	No	No	No	No	No	No	More effective	Effective	Increased a lot	Very satisfied		No	No	No	No	No	Improved
1840	Female		Increased	Stayed the same	Increased a lot	Neutral		Yes	No	No	No	No	No	Increased a lot	Increased	Stayed the same	Dissatisfied		Yes	No	No	No	No	No	No	No			Increased	Dissatisfied		No	No	No	No	No	No	No			Increased a lot	Very satisfied		No	No	No	No	No
1841	Female		Increased	Increased	Increased a lot	Neutral		Yes	No	No	No	No	No	Increased	Stayed the same	Increased	Neutral		Yes	No	No	No	No	No	No	No	Increased	Increased	Increased a lot	Neutral		No	Yes	No	No	No	No	No	Effective	Effective	Increased	Neutral		No	No	No	No	No	Stayed the same
1842	Female		Stayed the same	Increased a lot	Increased	Neutral		Yes	No	No	No	No	No	Stayed the same	Increased a lot	Increased a lot	Neutral		Yes	No	No	No	No	No	No	No	Increased	Decreased a lot	Increased	Satisfied		No	No	No	No	No	No	No	More effective	Effective	Increased	Very satisfied		No	No	No	No	No	Improved
1843	Female		Stayed the same	Increased	Stayed the same	Neutral		Yes	No	No	No	No	No			Stayed the same	Neutral		Yes	No	No	No	No	No	No	No			Stayed the same	Neutral		No	No	Yes	No	No	No	No	Effective	Effective	Increased	Satisfied		No	No	Yes	No	No
1844	Male		Decreased	Stayed the same	Increased	Neutral		Yes	No	No	No	No	No	Increased	Increased a lot	Increased a lot	Very satisfied		Yes	No	No	No	No	No	No	No	Decreased	Stayed the same	Stayed the same	Neutral		No	No	No	No	No	No	No	Effective	More effective	Increased	Satisfied		Yes	No	No	No	No
1845	Male		Stayed the same	Stayed the same	Increased	Neutral		Yes	No	No	No	No	No	Stayed the same	Increased	Increased	Neutral		No	No	No	No	No	No	No	No	Increased	Increased	Increased	Neutral		No	No	Yes	No	No	No	No	Effective	Effective	Increased	Satisfied		No	No	No	No	No	Improved
1846	Female		Stayed the same	Increased	Stayed the same	Satisfied		Yes	No	No	No	No	No	Stayed the same	Stayed the same	Stayed the same	Not at all satisfied		Yes	No	No	No	No	No	No	No	Stayed the same	Stayed the same	Stayed the same	Not at all satisfied		No	No	No	No	No	Yes	No	Effective	Stayed the same	Increased	Satisfied		Yes	No	No	No	No	Improved
1847	Female		Increased	Increased a lot	Increased a lot	Very satisfied		No	No	No	No	No	No	Increased	Increased	Increased	Satisfied		Yes	No	No	No	No	No	No	No	Stayed the same	Increased	Increased	Satisfied		No	No	Yes	No	No	No	No	More effective	More effective	Increased	Very satisfied		No	No	No	No	No	Improved
1848	Male		Increased	Increased	Increased	Very satisfied		Yes	No	No	No	No	No	Stayed the same	Increased	Increased	Satisfied		No	No	No	No	No	No	No	No	Increased	Increased	Stayed the same	Satisfied		No	No	Yes	No	No	No	No	More effective	Effective	Increased	Satisfied		No	No	No	No	No	Improved
1850	Male		Stayed the same	Stayed the same	Stayed the same	Satisfied		Yes	No	No	No	No	No	Increased	Increased	Increased	Satisfied		Yes	No	No	No	No	No	No	No			Stayed the same	Satisfied		No	No	No	No	No	No	Yes	Effective	Effective	Increased	Satisfied		No	No	No	No	No
1851	Female				Increased a lot	Satisfied		Yes	No	No	No	No	No	Increased	Increased	Increased	Satisfied		Yes	No	No	No	No	No	No	No	Increased	Increased	Increased	Satisfied		No	No	Yes	No	No	No	No			Increased a lot	Satisfied		No	No	Yes	No	No
1852	Female		Stayed the same	Increased	Increased	Satisfied		Yes	No	No	No	No	No	Stayed the same	Stayed the same	Increased	Neutral		Yes	No	No	No	No	No	No	No	Increased	Increased	Increased	Satisfied		No	No	Yes	No	No	No	No	Effective	Effective	Increased a lot	Satisfied		No	No	No	No	No	Improved
1853	Female		Decreased		Stayed the same	Satisfied		Yes	No	No	No	No	No			Stayed the same	Neutral		Yes	No	No	No	No	No	No	No			Stayed the same			No	No	Yes	No	No	No	No			Increased	Very satisfied		No	No	No	No	No
1943	Male		Decreased	Decreased	Decreased	Dissatisfied		Yes	No	No	No	No	No	Increased a lot	Increased a lot	Stayed the same	Satisfied		Yes	No	No	No	No	No	No	No	Decreased	Stayed the same	Stayed the same	Satisfied		No	No	Yes	No	No	No	No	Less effective	Less effective	Increased	Satisfied		No	No	Yes	No	No	Deteriorated
1944	Male		Stayed the same	Increased	Stayed the same	Not at all satisfied		Yes	No	No	No	No	No	Increased a lot	Stayed the same	Increased	Neutral		No	No	No	No	No	No	No	No	Stayed the same	Decreased	Stayed the same	Not at all satisfied		No	Yes	No	No	No	No	No	Stayed the same	Less effective	Stayed the same	Satisfied		Yes	No	No	No	No	Stayed the same
1945	Male		Decreased	Stayed the same	Increased	Neutral		Yes	No	No	No	No	No	Increased a lot	Increased	Stayed the same	Satisfied		No	No	No	No	No	No	No	No	Increased	Decreased a lot				No	No	Yes	No	No	No	No	More effective	Less effective	Stayed the same	Dissatisfied		No	No	No	No	No	Deteriorated
1946	Male		Increased a lot	Increased a lot	Stayed the same	Neutral		Yes	No	No	No	No	No	Increased	Increased a lot	Increased	Satisfied		No	No	No	No	No	No	No	No	Increased	Increased	Increased	Satisfied		No	No	No	No	No	No	No	More effective	Effective	Increased	Satisfied		No	No	No	No	No	Stayed the same
1947	Male		Stayed the same	Decreased a lot	Stayed the same	Not at all satisfied		Yes	No	No	No	No	No	Decreased	Decreased a lot	Decreased a lot	Dissatisfied		Yes	No	No	No	No	No	No	No	Decreased	Decreased a lot	Decreased a lot	Dissatisfied		No	Yes	No	No	No	No	No	Not effective	Not effective	Stayed the same	Not at all satisfied		No	No	Yes	No	No	Deteriorated
1948	Male		Stayed the same	Increased	Increased a lot	Neutral		No	No	No	No	No	No	Stayed the same	Stayed the same	Increased	Satisfied		No	No	No	No	No	No	No	No	Increased	Increased	Increased a lot	Satisfied		No	Yes	No	No	No	No	No	Effective	Effective	Increased a lot	Satisfied		No	No	No	No	No	Improved a lot
1949	Male		Increased a lot	Stayed the same	Stayed the same	Satisfied		Yes	No	No	No	No	No	Increased a lot	Stayed the same	Increased	Satisfied		No	Yes	No	No	No	No	No	No	Increased	Stayed the same	Stayed the same	Satisfied		No	No	Yes	No	No	No	No	Effective	Less effective	Increased	Very satisfied		Yes	No	No	No	No	Stayed the same
1950	Male		Increased a lot	Increased	Increased a lot	Satisfied		Yes	No	No	No	No	No	Increased a lot	Increased	Increased a lot	Very satisfied		Yes	No	No	No	No	No	No	No	Stayed the same	Stayed the same	Stayed the same	Neutral		No	No	No	No	Yes	No	No	Effective					No	No	No	No	No	Deteriorated
1951	Female		Increased	Increased	Increased	Satisfied		Yes	No	No	No	No	No	Increased	Stayed the same	Stayed the same	Neutral		Yes	No	No	No	No	No	No	No	Increased	Increased	Stayed the same	Neutral		No	No	No	No	No	No	Yes	More effective	Effective	Increased	Satisfied		No	No	Yes	No	No	Improved
1952	Male		Stayed the same	Stayed the same	Increased	Neutral		Yes	No	No	No	No	No	Increased	Increased	Increased	Neutral		No	No	No	No	No	Yes	Yes	No	Stayed the same	Decreased	Stayed the same	Neutral		No	Yes	No	No	No	No	No	Effective	Effective	Increased	Satisfied		No	No	No	No	No	Deteriorated
1953	Female		Increased a lot	Increased a lot	Increased	Neutral		Yes	No	No	No	No	No	Increased	Increased	Increased	Satisfied		No	No	No	No	No	No	No	No	Increased a lot	Stayed the same	Increased	Neutral		No	No	No	No	Yes	No	No	Effective	Effective	Increased	Satisfied		No	No	Yes	No	No	Improved a lot
1954	Male		Stayed the same	Stayed the same	Increased	Neutral		Yes	No	No	No	No	No	Increased	Increased	Increased	Satisfied		Yes	No	No	No	No	No	No	No	Stayed the same	Increased	Stayed the same	Neutral		No	No	Yes	No	No	No	No	More effective	More effective	Increased	Satisfied		No	No	Yes	No	No	Stayed the same
1955	Female		Stayed the same	Increased	Stayed the same	Satisfied		Yes	No	No	No	No	No	Increased a lot	Increased a lot	Increased a lot	Very satisfied		Yes	No	No	No	No	No	No	No	Increased	Increased	Decreased	Dissatisfied		No	No	Yes	No	No	No	No	Stayed the same	Effective	Increased	Satisfied		No	No	No	No	No	Improved
1956	Male		Increased	Increased a lot	Increased	Satisfied		Yes	No	No	No	No	No	Stayed the same	Increased	Stayed the same	Not at all satisfied		Yes	No	No	No	No	No	No	No	Increased	Decreased a lot	Increased	Satisfied		No	No	No	No	No	No	Yes	More effective	Effective	Increased	Neutral		No	No	No	No	No	Deteriorated a lot
1957	Male		Stayed the same	Stayed the same	Stayed the same	Not at all satisfied		Yes	No	No	No	No	No	Stayed the same	Stayed the same	Decreased	Neutral		No	No	No	No	No	No	No	No	Stayed the same	Decreased	Decreased	Neutral		No	No	No	No	No	No	No	Less effective	Stayed the same	Stayed the same	Dissatisfied		No	No	No	No	No	Improved
1958	Male		Increased a lot	Increased	Increased	Satisfied		Yes	No	No	No	No	No	Increased	Stayed the same	Stayed the same	Satisfied		No	Yes	No	No	No	No	No	No	Increased a lot	Increased	Increased	Dissatisfied		No	No	Yes	No	No	No	No	Effective	Stayed the same	Increased	Satisfied		No	No	Yes	No	No	Improved
1959	Male		Increased	Increased a lot	Increased a lot	Satisfied		No	Yes	No	No	No	No	Increased	Increased	Stayed the same	Dissatisfied		No	No	No	No	No	No	No	No	Increased	Increased a lot	Increased	Satisfied		No	No	No	No	No	No	No	Effective	Effective	Increased	Satisfied		No	No	No	Yes	No	Improved
1960	Male		Stayed the same	Increased	Stayed the same	Satisfied		Yes	No	No	No	No	No	Increased	Stayed the same	Stayed the same	Satisfied		Yes	No	No	No	No	No	No	No	Increased	Stayed the same	Increased	Satisfied		No	No	No	No	No	No	No	Effective	Effective	Stayed the same	Satisfied		No	No	Yes	No	No	Improved
1961	Male		Increased a lot	Increased	Increased	Satisfied		Yes	No	No	No	No	No	Increased	Increased	Increased	Satisfied		Yes	No	No	No	No	No	No	No	Stayed the same	Stayed the same	Stayed the same	Neutral		No	No	Yes	No	No	No	No	Stayed the same	Stayed the same	Increased	Satisfied		No	No	No	No	No	Stayed the same
1962	Male		Stayed the same	Stayed the same	Increased	Satisfied		Yes	No	No	No	No	No	Increased a lot	Increased	Increased	Very satisfied		No	No	No	No	No	Yes	No	No	Increased	Increased	Increased	Satisfied		No	No	Yes	No	No	No	No	More effective	More effective	Increased a lot	Very satisfied		No	No	No	No	No	Improved
1963	Female		Increased	Increased	Stayed the same	Satisfied		Yes	No	No	No	No	No	Increased a lot	Increased a lot	Increased	Very satisfied		Yes	No	No	No	No	No	No	No	Stayed the same	Stayed the same	Increased	Neutral		No	No	Yes	No	No	No	No	Effective	Effective	Increased a lot	Satisfied		No	No	Yes	No	No	Improved
1964	Male		Stayed the same	Decreased	Decreased	Neutral		Yes	No	No	No	No	No	Increased	Increased	Increased	Satisfied		Yes	No	No	No	No	No	No	No	Decreased	Decreased	Decreased	Dissatisfied		No	No	Yes	No	No	No	No	Stayed the same	Stayed the same	Stayed the same	Neutral		No	No	Yes	No	No	Deteriorated a lot
1965	Male		Decreased	Stayed the same	Increased	Satisfied		No	No	No	No	No	No	Increased	Increased	Increased	Satisfied		Yes	No	No	No	No	No	No	No	Decreased	Stayed the same	Stayed the same	Neutral		No	No	Yes	No	No	No	No	Effective	Effective	Increased	Satisfied		No	No	Yes	No	No	Improved
1966	Male		Stayed the same	Stayed the same	Stayed the same	Dissatisfied		No	No	No	No	No	No	Increased	Increased	Increased	Neutral		Yes	No	No	No	No	No	No	No	Stayed the same	Decreased	Decreased	Neutral		No	No	No	No	No	No	Yes	Stayed the same	Stayed the same	Stayed the same	Satisfied		No	No	No	No	No	Deteriorated a lot
1967	Male		Increased	Increased a lot	Increased	Neutral		No	No	No	No	No	No	Increased	Stayed the same	Stayed the same	Neutral		No	Yes	No	No	No	No	No	No	Increased	Stayed the same	Increased	Neutral		No	Yes	No	No	No	No	No	Effective	More effective	Increased	Satisfied		No	No	Yes	No	No	Improved
1968	Female		Increased	Stayed the same	Increased a lot	Satisfied		Yes	No	No	No	No	No	Increased a lot	Stayed the same	Increased a lot	Satisfied		Yes	No	No	No	No	No	No	No	Stayed the same	Decreased	Stayed the same	Dissatisfied		No	No	Yes	No	No	No	No	Effective	Stayed the same	Increased	Satisfied		No	No	Yes	No	No	Improved a lot
1969	Male		Stayed the same	Increased	Increased	Satisfied		Yes	No	No	No	No	No	Increased a lot	Increased	Increased	Very satisfied		Yes	No	No	No	No	No	No	No	Stayed the same	Stayed the same	Increased	Neutral		No	No	Yes	No	No	No	No	Effective	Stayed the same	Increased	Neutral		No	No	No	No	No	Stayed the same
1970	Male		Decreased	Decreased	Decreased	Dissatisfied		Yes	No	No	No	No	No	Increased a lot	Increased a lot	Increased a lot	Neutral		Yes	No	No	No	No	No	No	No	Decreased	Decreased	Decreased	Neutral		No	No	No	No	No	No	No	More effective	More effective	Increased	Satisfied		No	No	No	No	No	Deteriorated a lot
1971	Male		Stayed the same	Increased	Decreased	Neutral		Yes	No	No	No	No	No	Increased a lot	Increased	Increased a lot	Very satisfied		Yes	No	No	No	No	No	No	No	Increased	Increased	Increased	Satisfied		No	No	No	No	No	No	No	Effective	More effective	Increased a lot	Very satisfied		No	No	No	Yes	No	Improved a lot
1972	Female		Stayed the same	Stayed the same	Stayed the same	Neutral		Yes	No	No	No	No	No	Stayed the same	Stayed the same	Stayed the same	Neutral		Yes	No	No	No	No	No	No	No	Stayed the same	Stayed the same	Stayed the same	Neutral		No	No	Yes	No	No	No	No	Stayed the same	Stayed the same	Stayed the same	Neutral		No	No	No	No	No	Improved
1973	Female		Stayed the same	Decreased	Stayed the same	Neutral		Yes	No	No	No	No	No	Stayed the same	Increased	Increased	Satisfied		Yes	No	No	No	No	No	No	No	Increased	Stayed the same	Stayed the same	Neutral		No	No	Yes	No	No	No	No	Stayed the same	Stayed the same	Increased	Neutral		No	No	Yes	No	No	Improved a lot
1974	Male		Stayed the same	Increased	Increased	Satisfied		Yes	No	No	No	No	No	Increased	Increased	Increased	Satisfied		Yes	No	No	No	No	No	No	No	Stayed the same	Stayed the same	Increased	Satisfied		No	No	Yes	No	No	No	No	Effective	Effective	Increased	Satisfied		No	No	Yes	No	No	Improved
1975	Female		Increased	Increased	Increased	Satisfied		Yes	No	No	No	No	No	Stayed the same	Stayed the same	Increased	Neutral		No	No	No	No	No	No	No	No	Increased	Increased	Increased	Neutral		No	No	No	No	No	No	Yes	Effective	Effective	Increased	Very satisfied		No	No	No	No	No	Improved
1976	Male		Stayed the same	Stayed the same	Stayed the same	Dissatisfied		No	No	No	No	No	No	Increased	Stayed the same	Stayed the same	Neutral		Yes	No	No	No	No	No	No	No	Decreased a lot	Decreased	Decreased	Dissatisfied		No	No	No	No	No	No	No	Stayed the same	Stayed the same	Stayed the same	Neutral		Yes	No	Yes	No	No	Deteriorated
1977	Male		Stayed the same	Decreased	Stayed the same	Neutral		Yes	No	No	No	No	No	Stayed the same	Decreased	Stayed the same	Satisfied		Yes	No	No	No	No	No	No	No	Decreased	Decreased	Decreased a lot	Not at all satisfied		No	No	Yes	No	No	No	No	Stayed the same	Stayed the same	Stayed the same	Neutral		No	No	No	No	No	Stayed the same
1978	Male		Stayed the same	Increased	Stayed the same	Neutral		Yes	No	No	No	No	No	Increased a lot	Increased	Increased	Neutral		Yes	No	No	No	No	No	No	No	Decreased a lot	Decreased a lot	Decreased a lot	Dissatisfied		No	Yes	No	No	No	No	No	Stayed the same	Stayed the same	Stayed the same	Neutral		No	No	No	No	No	Improved
1979	Male		Increased	Increased a lot	Increased	Very satisfied		Yes	No	No	No	No	No	Increased a lot	Increased a lot	Increased a lot	Very satisfied		Yes	No	No	No	No	No	No	No	Decreased	Stayed the same	Decreased	Very satisfied		No	Yes	Yes	No	No	No	No	Stayed the same	Stayed the same	Stayed the same	Neutral		No	No	Yes	No	No	Improved a lot
1980	Female		Increased a lot	Increased	Increased a lot	Very satisfied		No	No	No	No	No	No	Increased	Increased a lot	Increased	Satisfied		No	No	No	No	No	No	No	No	Increased	Increased	Increased a lot	Very satisfied		No	No	No	No	No	No	No	Effective	More effective	Increased	Satisfied		No	No	No	No	No	Improved
1981	Female		Stayed the same	Increased	Stayed the same	Satisfied		Yes	No	No	No	No	No	Increased	Stayed the same	Increased	Satisfied		Yes	Yes	No	No	No	No	No	No	Decreased	Decreased	Stayed the same	Neutral		No	Yes	Yes	No	No	No	No	Stayed the same	Stayed the same	Increased	Satisfied		No	No	Yes	No	No	Improved
1982	Male		Stayed the same	Stayed the same	Increased	Satisfied		Yes	No	No	No	No	No	Stayed the same	Increased	Increased	Satisfied		No	No	No	No	No	Yes	No	No	Stayed the same	Decreased	Decreased	Not at all satisfied		No	No	No	No	Yes	No	No	Effective	Less effective	Increased	Satisfied		No	No	No	Yes	No	Improved
1983	Female		Decreased a lot	Increased	Decreased a lot	Not at all satisfied		No	No	No	No	No	No	Increased a lot	Increased a lot	Increased a lot	Very satisfied		No	No	No	No	No	No	No	No	Increased a lot	Increased	Increased	Neutral		No	No	No	No	No	No	No	Stayed the same	Effective	Increased	Satisfied		No	No	No	No	No	Improved a lot
1984	Male		Increased	Increased	Increased a lot	Satisfied		Yes	No	No	No	No	No	Increased	Increased a lot	Increased	Satisfied		Yes	No	No	No	No	No	No	No	Increased	Increased	Increased	Satisfied		No	No	No	Yes	No	No	No	Effective	Effective	Increased	Very satisfied		No	No	No	No	No	Improved a lot
1985	Female		Increased a lot	Increased a lot	Increased a lot	Satisfied		Yes	No	No	No	No	No	Increased a lot	Increased	Stayed the same	Satisfied		No	Yes	No	No	No	No	No	No	Stayed the same	Stayed the same	Increased	Satisfied		No	No	Yes	No	No	No	No	Effective	More effective	Increased	Satisfied		No	No	No	No	No	Improved a lot
1986	Female		Decreased a lot	Decreased	Decreased a lot	Neutral		No	No	No	No	No	No	Increased	Stayed the same	Increased	Satisfied		No	No	No	No	No	No	No	No	Decreased a lot	Decreased				No	No	No	No	No	No	No						No	No	No	No	No	Deteriorated
1987	Female		Increased a lot	Increased a lot	Increased	Satisfied		No	Yes	No	No	No	No	Increased	Increased a lot	Increased a lot	Satisfied		No	No	No	No	No	No	No	No	Stayed the same	Stayed the same	Increased	Satisfied		No	No	No	No	No	No	No	Effective	Effective	Increased a lot	Satisfied		No	No	No	No	No	Improved a lot
1988	Male		Decreased a lot	Decreased a lot	Decreased a lot	Not at all satisfied		Yes	No	No	No	No	No	Stayed the same	Decreased	Decreased	Dissatisfied		No	No	No	No	No	Yes	No	No	Decreased	Stayed the same	Decreased	Neutral		No	Yes	No	No	No	No	No	Stayed the same	Less effective	Decreased	Neutral		No	No	Yes	No	No	Deteriorated a lot
1989	Female		Increased	Increased	Increased	Very satisfied		No	No	No	No	No	No	Stayed the same	Increased	Increased a lot	Satisfied		Yes	No	No	No	No	No	No	No	Increased	Increased	Increased	Satisfied		No	No	Yes	No	No	No	No	Effective	Effective	Increased	Satisfied		No	No	Yes	No	No	Improved a lot
1990	Male		Stayed the same	Stayed the same	Stayed the same	Satisfied		Yes	No	No	No	No	No	Increased	Stayed the same	Increased	Neutral		Yes	No	No	No	No	No	No	No	Decreased	Decreased	Decreased	Dissatisfied		No	No	No	No	No	No	Yes	Effective	Effective	Increased	Satisfied		No	No	Yes	No	No	Improved a lot
1991	Male		Stayed the same	Increased	Increased	Satisfied		No	No	No	No	No	No	Increased	Increased	Increased	Satisfied		No	No	No	No	No	No	No	No						No	No	No	No	No	No	No	Effective	Stayed the same	Increased	Neutral		No	No	No	No	No	Deteriorated a lot
1992	Female		Decreased	Decreased	Stayed the same	Dissatisfied		No	No	No	No	No	No	Increased	Increased	Increased	Dissatisfied		No	No	No	No	No	No	No	No	Stayed the same	Decreased	Stayed the same	Dissatisfied		No	No	No	No	No	No	No	Less effective	Stayed the same	Decreased	Neutral		No	No	No	No	No	Deteriorated
1993	Male		Increased a lot					Yes	No	No	No	No	No	Increased a lot	Increased a lot	Increased a lot			Yes	No	No	No	No	No	No	No	Decreased a lot	Decreased a lot	Decreased a lot	Not at all satisfied		No	No	No	No	No	No	No	Not effective	Not effective	Decreased a lot	Not at all satisfied		No	No	Yes	No	No	Deteriorated a lot
1994	Male		Stayed the same	Stayed the same	Decreased	Neutral		Yes	No	No	No	No	No	Stayed the same	Stayed the same	Stayed the same	Dissatisfied		Yes	No	No	No	No	No	No	No	Stayed the same	Stayed the same	Decreased a lot	Dissatisfied		No	No	No	No	No	No	Yes	Stayed the same	Stayed the same	Decreased	Dissatisfied		No	No	Yes	No	No	Deteriorated a lot
1995	Male		Increased	Stayed the same	Increased	Satisfied		No	Yes	No	No	No	No	Stayed the same	Increased	Stayed the same	Neutral		No	No	No	No	No	No	No	No	Increased	Increased	Stayed the same	Satisfied		No	No	Yes	No	No	No	No	Effective	Effective	Increased	Neutral		No	No	No	Yes	No	Stayed the same
1996	Female		Increased	Increased a lot	Increased	Satisfied		No	No	No	No	No	No	Increased	Increased	Increased	Satisfied		No	No	No	No	No	No	No	No	Increased	Increased	Increased	Satisfied		No	No	No	No	No	No	No	Effective	Effective	Increased	Satisfied		No	No	Yes	No	No	Improved
1997	Female		Increased a lot	Increased a lot	Increased a lot	Satisfied		Yes	No	No	No	No	No	Increased	Increased	Increased	Satisfied		Yes	No	No	No	No	No	No	No	Increased	Increased	Increased	Satisfied		No	No	Yes	No	No	No	No	Effective	Effective	Increased	Satisfied		No	No	No	No	No	Improved a lot
1998	Female		Decreased	Decreased	Increased	Satisfied		Yes	No	No	No	No	No	Decreased	Stayed the same	Increased a lot	Satisfied		Yes	No	No	No	No	No	No	No	Increased	Increased	Increased a lot	Neutral		No	Yes	No	No	No	No	No	Effective	Less effective	Increased a lot	Satisfied		No	No	Yes	No	No	Improved
1999	Female		Increased	Increased	Increased	Satisfied		No	No	No	No	No	No	Increased	Increased a lot	Increased	Satisfied		No	No	No	No	No	No	No	No	Decreased a lot	Decreased a lot	Decreased a lot	Not at all satisfied		No	No	No	No	No	No	No	More effective	Effective	Increased	Very satisfied		No	No	No	Yes	No	Improved
2000	Male		Stayed the same	Stayed the same	Stayed the same	Very satisfied		Yes	No	No	No	No	No	Stayed the same	Stayed the same	Stayed the same	Neutral		Yes	No	No	No	No	No	No	No	Decreased	Stayed the same	Stayed the same	Very satisfied		No	No	Yes	No	No	No	No	Stayed the same	Effective	Increased	Satisfied		No	No	No	No	No	Deteriorated a lot
2001	Female		Stayed the same	Stayed the same	Decreased	Dissatisfied		No	No	No	No	No	No	Stayed the same	Increased	Increased	Satisfied		No	No	No	No	No	No	No	No	Stayed the same	Decreased	Stayed the same	Dissatisfied		No	No	No	No	No	No	No	Effective	Effective	Increased	Satisfied		No	No	No	No	No	Improved
2002	Female		Increased	Increased	Increased	Very satisfied		Yes	No	No	No	No	No	Increased	Increased	Increased	Very satisfied		Yes	No	No	No	No	No	No	No	Decreased	Increased	Stayed the same	Neutral		No	No	No	No	No	No	Yes	More effective	Effective	Increased a lot	Very satisfied		No	No	Yes	No	No	Improved
2003	Female		Increased	Increased	Increased	Satisfied		Yes	No	No	No	No	No	Increased	Increased	Increased	Satisfied		Yes	No	No	No	No	No	No	No	Increased	Increased	Stayed the same	Neutral		No	No	Yes	No	No	No	No	More effective	Effective	Increased a lot	Satisfied		No	No	Yes	No	No	Improved
2004	Male		Stayed the same	Increased	Stayed the same	Very satisfied		Yes	No	No	No	No	No	Increased	Increased a lot	Increased	Neutral		No	No	No	No	No	No	No	No	Stayed the same	Increased	Increased a lot	Satisfied		No	No	No	No	No	No	Yes	More effective	More effective	Increased a lot	Satisfied		No	No	No	No	No	Stayed the same
2005	Male		Stayed the same	Stayed the same	Stayed the same	Neutral		Yes	No	No	No	No	No	Decreased	Decreased	Decreased	Dissatisfied		Yes	No	No	No	No	No	No	No	Increased	Increased	Increased	Satisfied		No	No	Yes	No	No	No	No	More effective	More effective	Increased	Satisfied		No	No	Yes	No	No	Improved
2006	Female		Increased a lot	Decreased	Increased	Satisfied		No	No	No	No	No	No	Increased a lot	Increased	Stayed the same	Satisfied		No	No	No	No	No	No	No	No	Increased	Increased	Increased	Satisfied		No	No	No	No	No	No	No	Effective	Effective	Increased	Very satisfied		No	No	No	No	No	Improved
2007	Female		Increased	Increased a lot	Decreased	Satisfied		Yes	No	No	No	No	No	Increased	Stayed the same	Increased	Neutral		Yes	No	No	No	No	No	No	No	Stayed the same	Increased	Stayed the same	Neutral		No	No	No	No	No	No	No	Stayed the same	Stayed the same	Increased	Neutral		No	No	Yes	No	No	Stayed the same
2008	Male		Increased	Increased	Stayed the same	Satisfied		Yes	No	No	No	No	No	Stayed the same	Increased a lot	Increased a lot	Neutral		No	No	No	No	No	No	No	No	Increased a lot	Increased	Increased a lot	Neutral		No	No	No	No	No	No	No	Effective	Effective	Increased	Satisfied		No	No	No	No	No	Stayed the same
2009	Male		Increased	Stayed the same	Stayed the same	Satisfied		Yes	No	No	No	No	No	Increased	Increased	Increased	Satisfied		Yes	No	No	No	No	No	No	No	Stayed the same	Stayed the same	Stayed the same	Neutral		No	No	No	No	No	No	No	Stayed the same	Stayed the same	Increased	Neutral		No	No	No	No	No	Stayed the same
2010	Female		Stayed the same	Increased a lot	Decreased	Satisfied		Yes	No	No	No	No	No	Increased	Increased	Stayed the same	Neutral		Yes	No	No	No	No	No	No	No	Decreased a lot	Decreased a lot	Decreased a lot	Not at all satisfied		No	No	Yes	No	No	No	No	Effective	Stayed the same	Increased	Satisfied		Yes	No	Yes	No	No	Improved
2011	Male		Stayed the same	Stayed the same	Increased	Neutral		Yes	No	No	No	No	No	Increased	Stayed the same	Increased	Neutral		Yes	No	No	No	No	No	No	No	Increased	Increased	Stayed the same	Neutral		No	No	Yes	No	No	No	No	Effective	Effective	Increased	Neutral		No	No	Yes	No	No	Stayed the same
2012	Male		Stayed the same	Stayed the same	Increased	Neutral		Yes	No	No	No	No	No	Increased	Increased	Increased	Satisfied		Yes	No	No	No	No	No	No	No	Increased	Increased	Increased	Satisfied		No	No	Yes	No	No	No	No	More effective	More effective	Increased a lot	Very satisfied		No	No	No	No	No	Improved a lot
2013	Female		Stayed the same	Stayed the same	Decreased	Satisfied		No	No	No	No	No	No	Stayed the same	Increased a lot	Increased	Satisfied		No	No	No	No	No	No	No	No	Decreased	Decreased	Decreased	Dissatisfied		No	No	No	No	No	No	No						No	No	No	No	No	Improved
2014	Female		Stayed the same	Stayed the same	Increased	Neutral		Yes	No	No	No	No	No	Increased	Increased a lot	Increased a lot	Satisfied		No	No	No	No	No	No	No	No	Decreased	Increased	Increased a lot	Very satisfied		No	No	No	No	No	No	No	More effective	Effective	Increased a lot	Very satisfied		No	No	No	No	No	Improved
2015	Female		Stayed the same	Stayed the same	Stayed the same	Neutral		No	No	No	No	No	No	Increased	Increased	Increased	Satisfied		No	No	No	No	No	No	No	No	Decreased	Decreased	Decreased	Dissatisfied		No	No	No	No	No	No	No	Effective	Effective	Increased	Satisfied		No	No	No	No	No	Stayed the same
2016	Female		Increased a lot	Increased	Increased	Very satisfied		Yes	No	No	No	No	No	Stayed the same	Increased a lot	Increased	Very satisfied		Yes	No	No	No	No	No	No	No	Stayed the same	Stayed the same	Increased a lot	Neutral		No	No	Yes	No	No	No	No	Effective	Stayed the same	Increased	Very satisfied		No	No	No	No	No	Improved
2017	Female		Increased	Increased a lot	Increased a lot	Satisfied		Yes	No	No	No	No	No	Stayed the same	Increased a lot	Increased a lot	Neutral		Yes	No	No	No	No	No	No	No	Increased a lot	Increased	Increased a lot	Satisfied		No	No	No	No	No	No	No	More effective	Effective	Increased a lot	Very satisfied		No	No	No	No	No	Improved a lot
2018	Female		Increased	Increased a lot	Increased	Satisfied		Yes	No	No	No	No	No	Increased a lot	Increased	Increased a lot	Satisfied		Yes	No	No	No	No	No	No	No	Increased	Increased	Stayed the same	Neutral		No	No	Yes	No	No	No	No	Effective	More effective	Increased	Satisfied		No	No	No	No	No	Improved a lot
2019	Female		Increased	Increased	Increased	Very satisfied		No	No	No	No	No	No	Increased a lot	Increased	Increased	Very satisfied		No	No	No	No	No	No	No	No	Increased a lot	Increased	Increased	Satisfied		No	No	No	No	No	No	No	Effective	Stayed the same	Increased	Satisfied		No	No	No	No	No	Stayed the same
2020	Female		Stayed the same	Decreased	Decreased a lot	Dissatisfied		Yes	No	No	No	No	No	Increased	Increased a lot	Increased	Neutral		No	No	No	No	No	No	No	No	Stayed the same	Increased	Stayed the same	Neutral		No	No	Yes	No	No	No	No	Effective	Effective	Increased a lot	Satisfied		No	No	No	No	No	Stayed the same
2021	Female		Increased	Increased	Increased a lot	Very satisfied		No	No	No	No	No	No	Stayed the same	Stayed the same	Stayed the same	Dissatisfied		Yes	No	No	No	No	No	No	No	Increased a lot	Increased a lot	Increased a lot	Very satisfied		No	No	No	No	No	No	No	Effective	Effective	Increased	Satisfied		No	No	No	Yes	No	Stayed the same
2022	Female		Increased a lot	Increased a lot	Increased	Very satisfied		No	No	No	No	No	No	Increased	Increased a lot	Increased a lot	Very satisfied		No	No	No	No	No	No	No	No	Stayed the same	Increased a lot	Increased a lot	Very satisfied		No	No	No	No	No	No	No	More effective	More effective	Stayed the same	Very satisfied		Yes	No	No	No	No	Deteriorated
2023	Female		Increased a lot	Increased	Increased	Dissatisfied		No	No	No	No	No	No	Increased	Increased a lot	Increased	Very satisfied		No	No	No	No	No	No	No	No	Decreased	Increased	Increased	Neutral		No	No	No	No	No	No	No	Less effective	Stayed the same	Increased	Neutral		No	No	No	No	No	Stayed the same
2024	Female		Stayed the same	Stayed the same	Increased	Satisfied		Yes	No	No	No	No	No	Increased	Increased	Increased	Satisfied		Yes	No	No	No	No	No	No	No	Increased	Increased	Increased a lot	Satisfied		No	No	Yes	No	No	No	No	Effective	Effective	Increased	Satisfied		No	No	No	No	No	Improved a lot
2025	Male		Decreased	Decreased	Decreased	Neutral		Yes	No	No	No	No	No	Increased	Stayed the same	Stayed the same	Neutral		Yes	No	No	No	No	No	No	No	Stayed the same	Stayed the same	Stayed the same	Neutral		No	No	Yes	No	No	No	No	Effective	Effective	Increased	Satisfied		No	No	No	No	No	Improved
2026	Female		Increased a lot	Increased a lot	Increased a lot	Very satisfied		No	No	No	No	No	No	Increased	Increased	Decreased	Dissatisfied		No	No	No	No	No	No	No	No	Increased	Increased a lot	Increased a lot	Very satisfied		No	No	No	No	No	No	No	Effective	More effective	Increased a lot	Very satisfied		No	No	No	No	No	Improved a lot
2027	Female		Increased a lot	Increased a lot	Increased a lot	Very satisfied		No	No	No	No	No	No	Increased a lot	Increased a lot	Decreased	Dissatisfied		No	No	No	No	No	No	No	No	Increased	Increased	Increased	Satisfied		No	No	No	No	No	No	No	More effective	Effective	Increased	Satisfied		No	No	No	No	No	Improved a lot
2028	Male		Stayed the same	Stayed the same	Increased	Satisfied		Yes	No	No	No	No	No	Increased	Increased	Increased	Satisfied		No	No	No	No	No	No	No	No	Increased	Increased	Increased	Satisfied		No	No	No	No	No	No	No	Effective	Effective	Increased	Satisfied		No	No	No	No	No	Improved
2029	Female		Stayed the same	Stayed the same	Increased	Dissatisfied		No	No	No	No	No	No	Stayed the same	Increased a lot	Increased	Dissatisfied		No	No	No	No	No	No	No	No	Increased	Increased a lot	Increased	Neutral		No	No	No	No	No	No	No	More effective	Effective	Increased a lot	Satisfied		No	No	No	No	No	Improved a lot
2030	Female		Increased	Stayed the same	Increased	Very satisfied		No	No	No	No	No	No	Stayed the same	Stayed the same	Increased	Neutral		Yes	No	No	No	No	No	No	No	Decreased a lot	Increased	Increased	Neutral		No	No	No	No	No	No	Yes	Stayed the same	Stayed the same	Increased	Satisfied		No	No	No	No	No	Improved
2031	Female		Increased a lot	Increased a lot	Increased	Very satisfied		No	No	No	No	No	No	Increased	Increased	Increased	Satisfied		No	No	No	No	No	No	No	No	Increased a lot	Increased	Increased	Neutral		No	No	No	No	No	No	No	More effective	Effective	Increased	Satisfied		No	No	Yes	No	No	Improved
2032	Female		Increased	Increased	Increased	Neutral		No	No	No	No	No	No	Stayed the same	Stayed the same	Stayed the same	Neutral		No	Yes	No	No	No	No	No	No	Increased	Increased a lot	Increased a lot	Satisfied		No	No	No	No	No	No	No	More effective	Effective	Increased	Satisfied		No	No	No	No	No	Improved a lot
2033	Female		Increased	Increased	Increased	Very satisfied		No	No	No	No	No	No	Increased	Increased a lot	Stayed the same	Satisfied		No	No	No	No	No	No	No	No	Increased	Increased a lot	Increased	Very satisfied		No	No	No	No	No	No	No	Effective	More effective	Increased	Very satisfied		No	No	No	No	No	Improved
2034	Female		Increased	Stayed the same	Stayed the same	Satisfied		No	No	No	No	No	No	Increased	Increased a lot	Increased a lot	Satisfied		No	No	No	No	No	No	No	No	Increased	Stayed the same	Increased	Satisfied		No	No	No	No	No	No	No	Stayed the same	Stayed the same	Stayed the same	Neutral		No	No	No	No	No	Improved
2035	Male		Increased	Increased	Stayed the same	Very satisfied		Yes	No	No	No	No	No	Increased a lot	Increased	Increased	Neutral		Yes	No	No	No	No	No	No	No	Stayed the same	Decreased	Stayed the same	Neutral		No	No	Yes	No	No	No	No	Effective	Effective	Increased	Satisfied		No	No	No	No	No	Stayed the same
2036	Female		Increased a lot	Increased	Increased a lot	Very satisfied		No	No	No	No	No	No	Increased	Increased a lot	Increased	Very satisfied		No	No	No	No	No	No	No	No	Increased	Increased	Increased	Neutral		No	No	No	No	No	No	No	More effective	More effective	Increased a lot	Very satisfied		No	No	No	No	No	Improved
2037	Male		Increased	Increased a lot	Increased	Dissatisfied		Yes	No	No	No	No	No	Increased a lot	Increased	Increased	Satisfied		Yes	No	No	No	No	No	No	No	Increased a lot	Stayed the same	Stayed the same	Neutral		No	No	Yes	No	No	No	No	Effective	Effective	Increased	Not at all satisfied		No	No	No	No	No	Improved
2038	Female		Increased	Increased	Increased	Neutral		No	No	No	No	No	No	Stayed the same	Increased a lot	Stayed the same	Neutral		No	No	No	No	No	No	No	No	Increased a lot	Increased	Increased	Satisfied		No	No	No	No	No	No	No	Effective	Effective	Increased	Satisfied		No	No	No	No	No	Stayed the same
2039	Female		Increased	Increased	Increased a lot	Very satisfied		Yes	No	No	No	No	No	Increased a lot	Increased		Very satisfied		No	No	No	No	No	Yes	No	No	Increased	Increased	Stayed the same	Neutral		No	No	Yes	No	No	No	No	Effective	Stayed the same	Stayed the same	Neutral		No	No	No	No	No	Stayed the same
2040	Female		Increased	Decreased	Increased	Neutral		No	No	No	No	No	No	Decreased	Decreased	Stayed the same	Neutral		No	No	No	No	No	No	No	No	Stayed the same	Stayed the same	Stayed the same	Neutral		No	No	No	No	No	No	No	Effective	Stayed the same	Decreased	Dissatisfied		No	No	No	No	No	Deteriorated a lot
2041	Female		Increased	Increased	Stayed the same	Neutral		Yes	No	No	No	No	No	Increased	Decreased	Decreased	Neutral		Yes	No	No	No	No	No	No	No	Increased a lot	Increased	Increased a lot	Satisfied		Yes	No	Yes	No	No	No	No	Effective	Stayed the same	Stayed the same	Satisfied		No	No	Yes	No	No	Improved a lot
2042	Male		Stayed the same	Stayed the same	Increased	Satisfied		No	No	No	No	No	No	Increased a lot	Increased a lot	Increased a lot	Very satisfied		No	No	No	No	No	No	No	No	Increased	Increased	Increased	Neutral		No	No	No	No	No	No	No	Effective	More effective	Increased	Satisfied		No	No	No	No	No	Deteriorated a lot
2261	Female		Increased	Increased	Stayed the same	Satisfied		Yes	No	No	No	No	No	Increased	Increased	Increased	Satisfied		Yes	No	No	No	No	No	No	No	Increased a lot	Increased	Stayed the same	Neutral		No	No	Yes	No	No	No	No	Effective	Effective	Stayed the same	Neutral		No	No	Yes	No	No	Improved
2262	Male		Increased	Increased	Stayed the same	Satisfied		Yes	No	No	No	No	No	Increased	Stayed the same	Stayed the same	Satisfied		Yes	No	No	No	No	No	No	No	Increased	Increased	Stayed the same	Neutral		No	No	Yes	No	No	No	No	Effective	More effective	Stayed the same	Neutral		No	No	No	No	No	Improved
2263	Male		Increased	Increased	Stayed the same	Satisfied		Yes	No	No	No	No	No	Increased	Increased	Stayed the same	Satisfied		Yes	No	No	No	No	No	No	No	Increased	Increased	Stayed the same	Satisfied		No	No	Yes	No	No	No	No	Effective	Stayed the same	Increased	Neutral		No	No	Yes	No	No	Improved
2264	Male		Increased	Increased	Stayed the same	Satisfied		Yes	No	No	No	No	No	Increased	Increased	Increased	Satisfied		Yes	No	No	No	No	No	No	No	Increased	Increased	Stayed the same	Satisfied		No	No	Yes	No	No	No	No	Effective	Stayed the same	Increased	Neutral		No	No	Yes	No	No	Improved
2265	Female		Increased	Increased	Increased	Neutral		Yes	No	No	No	No	No	Stayed the same	Stayed the same	Stayed the same	Neutral		No	No	Yes	No	No	No	No	No	Increased	Increased a lot	Increased a lot	Satisfied		No	No	Yes	No	No	No	No	More effective	More effective	Increased	Very satisfied		No	No	No	No	No	Stayed the same
2266	Female		Increased	Increased	Increased	Satisfied		Yes	No	No	No	No	No	Stayed the same	Stayed the same	Stayed the same	Neutral		No	No	Yes	No	No	No	No	No	Increased a lot	Increased a lot	Increased	Satisfied		No	No	Yes	No	No	No	No	More effective	More effective	Increased	Very satisfied		No	No	Yes	No	No	Stayed the same
2267	Male		Increased	Increased	Stayed the same	Satisfied		Yes	No	No	No	No	No	Stayed the same	Stayed the same	Stayed the same	Neutral		No	No	Yes	No	No	No	No	No	Increased	Increased	Increased a lot	Satisfied		No	No	Yes	No	No	No	No	Effective	More effective	Increased	Satisfied		No	No	Yes	No	No	Deteriorated
2268	Female		Increased	Increased	Stayed the same	Satisfied		Yes	No	No	No	No	No	Stayed the same	Stayed the same	Increased	Neutral		No	No	Yes	No	No	No	No	No	Stayed the same	Stayed the same	Increased	Satisfied		No	No	No	No	No	No	No	Effective	Effective	Increased	Satisfied		No	No	No	No	No	Stayed the same
2269	Male		Increased	Increased	Stayed the same	Satisfied		Yes	No	No	No	No	No	Stayed the same	Stayed the same	Stayed the same	Neutral		No	No	Yes	No	No	No	No	No	Increased a lot	Increased a lot	Increased	Satisfied		No	No	Yes	No	No	No	No	Effective	Effective	Increased	Satisfied		No	No	Yes	No	No	Deteriorated
2270	Male		Increased	Increased	Stayed the same	Satisfied		Yes	No	No	No	No	No	Stayed the same	Stayed the same	Stayed the same	Neutral		No	No	Yes	No	No	No	No	No	Increased a lot	Increased	Increased	Very satisfied		No	No	Yes	No	No	No	No	Effective	Effective	Increased	Satisfied		No	No	No	No	No	Deteriorated
2271	Male		Increased	Increased	Stayed the same	Satisfied		Yes	No	No	No	No	No	Stayed the same	Stayed the same	Stayed the same	Neutral		Yes	No	Yes	No	No	No	No	No	Increased	Increased	Increased	Satisfied		No	No	Yes	No	No	No	No	Effective	Effective	Increased	Satisfied		Yes	No	No	No	No	Deteriorated
2272	Male		Increased	Increased	Increased	Neutral		Yes	No	No	No	No	No	Stayed the same	Stayed the same	Stayed the same	Neutral		No	No	Yes	No	No	No	No	No	Increased	Increased	Increased	Satisfied		No	No	Yes	No	No	No	No	More effective	More effective	Increased a lot	Very satisfied		No	No	Yes	No	No	Stayed the same
2273	Male		Increased	Increased	Increased	Satisfied		Yes	No	No	No	No	No	Stayed the same	Stayed the same	Stayed the same	Neutral		No	No	Yes	No	No	No	No	No	Increased	Increased	Increased a lot	Very satisfied		No	No	Yes	No	No	No	No	More effective	Effective	Increased a lot	Satisfied		No	No	No	No	No	Deteriorated
2274	Female		Increased	Increased	Stayed the same	Satisfied		Yes	No	No	No	No	No	Stayed the same	Stayed the same	Stayed the same	Neutral		No	No	Yes	No	No	No	No	No	Increased	Increased a lot	Increased	Satisfied		Yes	No	Yes	No	No	No	No	Effective	More effective	Increased	Satisfied		No	No	Yes	No	No	Stayed the same
2275	Male		Increased	Increased	Increased	Neutral		Yes	No	No	No	No	No	Stayed the same	Stayed the same	Stayed the same	Neutral		No	No	Yes	No	No	No	No	No	Increased	Increased	Increased	Neutral		No	No	Yes	No	No	No	No	Effective	Effective	Increased	Satisfied		No	No	Yes	No	No	Stayed the same
2276	Male		Increased	Increased	Increased	Satisfied		Yes	No	No	No	No	No	Stayed the same	Stayed the same	Stayed the same	Neutral		Yes	No	No	No	No	No	No	No	Increased	Increased	Increased	Satisfied		No	No	Yes	No	No	No	No	Effective	Effective	Increased	Satisfied		No	No	No	No	No	Deteriorated a lot
2277	Male		Increased	Increased a lot	Increased	Very satisfied		Yes	No	No	No	No	No	Stayed the same	Stayed the same	Stayed the same	Neutral		No	No	Yes	No	No	No	No	No	Increased	Increased	Increased	Satisfied		No	Yes	No	No	No	No	No	Effective	More effective	Increased	Very satisfied		No	No	No	No	No	Deteriorated
2278	Female		Increased	Increased	Increased	Very satisfied		Yes	No	No	No	No	No	Stayed the same	Stayed the same	Stayed the same	Neutral		No	No	Yes	No	No	No	No	No	Increased	Increased a lot	Increased	Very satisfied		No	No	Yes	No	No	No	No	Effective	More effective	Increased	Very satisfied		No	No	Yes	No	No	Deteriorated a lot
2279	Male		Increased	Increased	Stayed the same	Very satisfied		Yes	No	No	No	No	No	Stayed the same	Stayed the same	Stayed the same	Neutral		No	No	Yes	No	No	No	No	No	Increased a lot	Increased a lot	Increased	Satisfied		No	No	Yes	No	No	No	No	More effective	Effective	Increased a lot	Satisfied		No	No	Yes	No	No	Stayed the same
2280	Female		Increased	Increased	Increased	Very satisfied		Yes	No	No	No	No	No	Stayed the same	Stayed the same	Stayed the same	Neutral		No	No	Yes	No	No	No	No	No	Increased a lot	Increased	Increased	Very satisfied		No	No	Yes	No	No	No	No	More effective	More effective	Increased a lot	Very satisfied		No	No	Yes	No	No	Stayed the same
2281	Female		Increased	Increased	Stayed the same	Satisfied		Yes	No	No	No	No	No	Stayed the same	Stayed the same	Stayed the same	Neutral		No	No	Yes	No	No	No	No	No	Increased	Increased	Increased a lot	Satisfied		No	No	Yes	No	No	No	No	Effective	More effective	Increased	Satisfied		No	No	No	No	No	Deteriorated
2282	Male		Increased	Increased	Increased	Satisfied		Yes	No	No	No	No	No	Stayed the same	Stayed the same	Stayed the same	Neutral		No	No	Yes	No	No	No	No	No	Increased	Increased	Increased	Satisfied		No	No	Yes	No	No	No	No	Effective	Effective	Increased	Satisfied		No	No	Yes	No	No	Stayed the same
2283	Male		Increased	Increased	Increased	Satisfied		Yes	No	No	No	No	No	Stayed the same	Stayed the same	Stayed the same	Neutral		Yes	No	Yes	No	No	No	No	No	Increased	Increased	Increased	Satisfied		No	No	Yes	No	No	No	No	Effective	Effective	Increased	Satisfied		No	No	Yes	No	No	Deteriorated a lot
2284	Female		Increased	Increased	Stayed the same	Very satisfied		Yes	No	No	No	No	No	Stayed the same	Stayed the same	Stayed the same	Neutral		No	No	Yes	No	No	No	No	No	Increased	Increased a lot	Increased	Satisfied		No	No	Yes	No	No	No	No	Effective	More effective	Increased	Satisfied		No	No	No	No	No	Deteriorated
2285	Female		Increased	Increased	Increased	Very satisfied		Yes	No	No	No	No	No	Stayed the same	Stayed the same	Stayed the same	Neutral		No	No	Yes	No	No	No	No	No	Increased a lot	Increased	Increased a lot	Satisfied		No	No	Yes	No	No	No	No	Effective	More effective	Increased	Very satisfied		No	No	No	Yes	No	Deteriorated
2286	Female		Increased	Increased	Stayed the same	Very satisfied		Yes	No	No	No	No	No	Stayed the same	Stayed the same	Stayed the same	Neutral		No	No	Yes	No	No	No	No	No	Increased a lot	Increased a lot	Increased	Very satisfied		No	No	Yes	No	No	No	No	Effective	Effective	Increased a lot	Satisfied		No	No	No	No	No	Deteriorated a lot
2287	Male		Increased	Increased	Increased	Satisfied		Yes	No	No	No	No	No	Stayed the same	Stayed the same	Stayed the same	Neutral		No	No	Yes	No	No	No	No	No	Increased	Increased	Increased a lot	Satisfied		No	No	Yes	No	No	No	No	Effective	More effective	Increased	Very satisfied		No	No	No	No	No	Deteriorated
2288	Male		Increased	Increased	Stayed the same	Satisfied		Yes	No	No	No	No	No	Stayed the same	Stayed the same	Stayed the same	Neutral		Yes	No	No	No	No	No	No	No	Increased	Increased a lot	Increased a lot	Satisfied		No	No	Yes	No	No	No	No	More effective	More effective	Increased	Satisfied		No	No	No	No	No	Stayed the same
2289	Female		Increased	Stayed the same	Increased a lot	Satisfied		Yes	No	No	No	No	No	Stayed the same	Stayed the same	Stayed the same	Neutral		No	No	Yes	No	No	No	No	No	Increased	Increased	Increased a lot	Satisfied		No	No	Yes	No	No	No	No	More effective	More effective	Increased	Very satisfied		No	No	No	No	No	Deteriorated a lot
2290	Female		Increased	Increased	Stayed the same	Very satisfied		Yes	No	No	No	No	No	Stayed the same	Stayed the same	Stayed the same	Neutral		No	No	Yes	No	No	No	No	No	Increased	Increased	Stayed the same	Satisfied		No	No	Yes	No	No	No	No	More effective	More effective	Increased	Very satisfied		No	No	No	No	No	Deteriorated a lot
2291	Male		Increased	Increased	Increased a lot	Satisfied		Yes	No	No	No	No	No	Stayed the same	Stayed the same	Stayed the same	Neutral		No	No	Yes	No	No	No	No	No	Increased	Increased a lot	Increased	Satisfied		No	No	Yes	No	No	No	No	Effective	More effective	Increased	Satisfied		Yes	No	No	No	No	Stayed the same
2292	Male		Increased	Increased	Increased	Satisfied		Yes	No	No	No	No	No	Stayed the same	Stayed the same	Stayed the same	Neutral		Yes	No	No	No	No	No	No	No	Increased	Increased a lot	Increased	Satisfied		No	No	Yes	No	No	No	No	Effective	More effective	Increased	Very satisfied		No	No	No	No	No	Stayed the same
2293	Male		Increased	Increased	Increased	Satisfied		Yes	No	No	No	No	No	Stayed the same	Stayed the same	Stayed the same	Neutral		No	No	Yes	No	No	No	No	No	Increased a lot	Increased	Increased	Satisfied		No	No	Yes	No	No	No	No	Effective	More effective	Increased	Very satisfied		No	No	Yes	No	No	Stayed the same
2294	Male		Increased	Increased	Increased	Neutral		Yes	No	No	No	No	No	Stayed the same	Stayed the same	Stayed the same	Neutral		No	No	Yes	No	No	No	No	No	Increased a lot	Increased a lot	Increased	Satisfied		No	No	Yes	No	No	No	No	More effective	Effective	Increased	Very satisfied		No	No	No	No	No	Deteriorated a lot
2295	Female		Increased	Increased	Increased	Satisfied		No	No	No	No	No	No	Stayed the same	Stayed the same	Stayed the same	Neutral		Yes	No	Yes	No	No	No	No	No	Increased a lot	Increased	Increased	Satisfied		No	No	Yes	No	No	No	No	Effective	Effective	Increased	Satisfied		No	No	No	No	No	Deteriorated
2296	Female		Increased	Increased	Increased	Satisfied		Yes	No	No	No	No	No	Stayed the same	Stayed the same	Stayed the same	Neutral		No	No	Yes	No	No	No	No	No	Increased	Increased	Increased	Satisfied		No	No	Yes	No	No	No	No	Effective	Effective	Increased	Satisfied		No	No	No	No	No	Deteriorated
2297	Female		Increased	Increased	Increased	Satisfied		Yes	No	No	No	No	No	Stayed the same	Stayed the same	Stayed the same	Neutral		No	No	Yes	No	No	No	No	No	Increased a lot	Increased a lot	Increased a lot	Very satisfied		No	No	Yes	No	No	No	No	More effective	Effective	Increased	Satisfied		No	No	No	No	No	Stayed the same
2298	Male		Increased	Increased	Increased a lot	Very satisfied		Yes	No	No	No	No	No	Stayed the same	Stayed the same	Stayed the same	Neutral		No	No	Yes	No	No	No	No	No	Increased a lot	Increased a lot	Increased	Satisfied		No	No	Yes	No	No	No	No	Effective	Effective	Increased a lot	Satisfied		No	No	Yes	No	No	Stayed the same
2299	Female		Increased	Increased	Stayed the same	Very satisfied		Yes	No	No	No	No	No	Stayed the same	Stayed the same	Stayed the same	Neutral		No	No	Yes	No	No	No	No	No	Increased	Increased	Increased a lot	Satisfied		No	No	Yes	No	No	No	No	Effective	Effective	Increased	Very satisfied		No	No	No	No	No	Improved
2300	Female		Increased	Increased	Stayed the same	Satisfied		Yes	No	No	No	No	No	Stayed the same	Stayed the same	Stayed the same	Neutral		No	No	Yes	No	No	No	No	No	Increased	Increased	Increased a lot	Satisfied		No	No	Yes	No	No	No	No	Effective	More effective	Increased	Satisfied		No	No	No	No	No	Stayed the same
2301	Female		Increased	Increased	Increased a lot	Satisfied		Yes	No	No	No	No	No	Stayed the same	Stayed the same	Stayed the same	Neutral		No	No	Yes	No	No	No	No	No	Increased a lot	Increased a lot	Increased	Very satisfied		No	No	Yes	No	No	No	No	Effective	More effective	Increased	Very satisfied		No	No	No	No	No	Improved
2302	Female		Increased	Increased	Increased a lot	Very satisfied		Yes	No	No	No	No	No	Stayed the same	Stayed the same	Stayed the same	Neutral		No	No	Yes	No	No	No	No	No	Increased a lot	Increased	Increased a lot	Satisfied		No	No	Yes	No	No	No	No	Effective	More effective	Increased	Very satisfied		No	No	No	No	No	Stayed the same
2303	Female		Increased	Increased	Increased	Very satisfied		Yes	No	No	No	No	No	Stayed the same	Stayed the same	Stayed the same	Neutral		No	No	Yes	No	No	No	No	No	Increased a lot	Increased a lot	Increased a lot	Very satisfied		No	No	Yes	No	No	No	No	Effective	More effective	Increased a lot	Very satisfied		No	No	No	No	No	Stayed the same
2304	Male		Increased	Increased	Stayed the same	Satisfied		Yes	No	No	No	No	No	Stayed the same	Stayed the same	Stayed the same	Neutral		No	No	Yes	No	No	No	No	No	Increased	Increased	Increased	Very satisfied		No	No	Yes	No	No	No	No	More effective	Effective	Increased	Very satisfied		No	No	No	No	No	Deteriorated
2305	Female		Increased	Increased	Increased	Very satisfied		Yes	No	No	No	No	No	Stayed the same	Stayed the same	Stayed the same	Neutral		No	No	Yes	No	No	No	No	No	Increased	Increased a lot	Increased a lot	Satisfied		No	No	Yes	No	No	No	No	Effective	Effective	Increased a lot	Satisfied		No	No	No	No	No	Deteriorated
2306	Male		Increased	Increased	Increased	Neutral		Yes	No	No	No	No	No	Stayed the same	Stayed the same	Increased	Neutral		Yes	No	Yes	No	No	No	No	No	Increased	Increased	Increased	Neutral		No	No	No	No	No	No	No	Effective	Effective	Stayed the same	Satisfied		No	No	Yes	No	No	Deteriorated
2307	Male		Increased	Stayed the same	Stayed the same	Neutral		Yes	No	No	No	No	No	Stayed the same	Stayed the same	Stayed the same	Neutral		No	No	Yes	No	No	No	No	No	Increased	Increased	Increased	Satisfied		No	No	Yes	No	No	No	No	Effective	Effective	Increased	Satisfied		No	No	Yes	No	No	Deteriorated a lot
2308	Male		Increased	Stayed the same	Increased	Very satisfied		No	No	No	No	No	No	Stayed the same	Increased	Stayed the same	Neutral		Yes	No	No	No	No	No	No	No	Increased a lot	Increased a lot	Increased	Satisfied		No	No	Yes	No	No	No	No	Effective	More effective	Increased a lot	Satisfied		No	No	No	No	No	Improved
2309	Female		Increased	Stayed the same	Increased	Very satisfied		Yes	No	No	No	No	No	Stayed the same	Increased	Stayed the same	Neutral		No	No	Yes	No	No	No	No	No	Stayed the same	Increased a lot	Increased	Satisfied		No	No	Yes	No	No	No	No	More effective	More effective	Increased	Very satisfied		No	No	Yes	No	No	Deteriorated
2310	Female		Increased	Increased	Increased a lot	Satisfied		Yes	No	No	No	No	No	Stayed the same	Stayed the same	Stayed the same	Neutral		No	No	Yes	No	No	No	No	No	Increased	Increased a lot	Increased	Very satisfied		No	No	Yes	No	No	No	No	More effective	More effective	Increased	Very satisfied		No	No	No	No	No	Stayed the same
2311	Male		Increased	Increased a lot	Increased	Neutral		Yes	No	No	No	No	No	Stayed the same	Stayed the same	Stayed the same	Neutral		No	No	Yes	No	No	No	No	No	Increased	Increased	Increased	Satisfied		No	No	Yes	No	No	No	No	Effective	Effective	Increased	Satisfied		No	No	No	No	No	Deteriorated a lot
2312	Male		Increased	Stayed the same	Increased	Satisfied		Yes	No	No	No	No	No	Stayed the same	Stayed the same	Stayed the same	Neutral		No	No	Yes	No	No	No	No	No	Increased a lot	Increased	Increased a lot	Satisfied		No	No	Yes	No	No	No	No	Effective	More effective	Increased a lot	Satisfied		No	No	Yes	No	No	Stayed the same
2314	Male		Increased	Increased	Stayed the same	Very satisfied		Yes	No	No	No	No	No	Stayed the same	Stayed the same	Stayed the same	Neutral		No	No	Yes	No	No	No	No	No	Increased	Increased	Increased	Neutral		No	No	Yes	No	No	No	No	More effective	Effective	Increased	Satisfied		No	No	No	No	No	Deteriorated a lot
2315	Male		Increased	Increased a lot	Increased	Neutral		Yes	No	No	No	No	No	Stayed the same	Stayed the same	Stayed the same	Neutral		No	No	Yes	No	No	No	No	No	Increased	Increased	Increased	Neutral		No	No	Yes	No	No	No	No	Effective	Effective	Increased	Satisfied		No	No	No	No	No	Stayed the same
2316	Female		Increased	Increased	Increased a lot	Satisfied		Yes	No	No	No	No	No	Stayed the same	Stayed the same	Stayed the same	Neutral		No	No	Yes	No	No	No	No	No	Increased	Increased	Increased	Satisfied		No	No	Yes	No	No	No	No	Effective	Effective	Increased	Satisfied		No	No	No	No	No	Stayed the same
2317	Female		Increased	Increased	Increased	Very satisfied		Yes	No	No	No	No	No	Stayed the same	Stayed the same	Stayed the same	Neutral		No	No	Yes	No	No	No	No	No	Increased	Increased a lot	Increased	Satisfied		No	No	Yes	No	No	No	No	Effective	More effective	Increased	Very satisfied		No	No	No	No	No	Improved
2318	Female		Increased	Increased	Stayed the same	Very satisfied		Yes	No	No	No	No	No	Stayed the same	Stayed the same	Stayed the same	Neutral		No	No	Yes	No	No	No	No	No	Increased a lot	Increased	Increased	Very satisfied		No	No	Yes	No	No	No	No	Effective	More effective	Increased	Very satisfied		No	No	No	No	No	Deteriorated a lot
2319	Female		Increased	Increased	Stayed the same	Very satisfied		Yes	No	No	No	No	No	Stayed the same	Stayed the same	Stayed the same	Neutral		No	No	Yes	No	No	No	No	No	Increased	Increased	Increased a lot	Very satisfied		No	No	Yes	No	No	No	No	More effective	Stayed the same	Increased	Very satisfied		No	No	Yes	No	No	Deteriorated a lot
2320	Female		Increased	Increased	Increased a lot	Very satisfied		Yes	No	No	No	No	No	Stayed the same	Stayed the same	Stayed the same	Neutral		No	No	Yes	No	No	No	No	No	Increased a lot	Increased a lot	Increased	Satisfied		No	No	Yes	No	No	No	No	More effective	Effective	Increased a lot	Very satisfied		No	No	No	No	No	Deteriorated a lot
2321	Male		Increased	Increased	Increased a lot	Satisfied		Yes	No	No	No	No	No	Stayed the same	Stayed the same	Stayed the same	Neutral		No	No	Yes	No	No	No	No	No	Increased	Increased	Increased a lot	Satisfied		No	No	Yes	No	No	No	No	More effective	Effective	Increased	Very satisfied		No	No	No	No	No	Deteriorated
2322	Male		Increased	Increased	Increased	Very satisfied		Yes	No	No	No	No	No	Stayed the same	Stayed the same	Stayed the same	Neutral		Yes	No	No	No	No	No	No	No	Increased	Increased a lot	Increased	Satisfied		No	No	Yes	No	No	No	No	Effective	More effective	Increased	Satisfied		No	No	Yes	No	No	Deteriorated
2323	Male		Increased	Increased	Increased	Satisfied		Yes	No	No	No	No	No	Stayed the same	Stayed the same	Stayed the same	Neutral		Yes	No	Yes	No	No	No	No	No	Increased	Increased	Increased	Satisfied		Yes	No	No	No	No	No	No	Effective	Effective	Increased	Satisfied		No	No	No	No	No	Stayed the same
2324	Female		Increased	Increased	Increased	Satisfied		Yes	No	No	No	No	No	Stayed the same	Stayed the same	Stayed the same	Neutral		No	No	Yes	No	No	No	No	No	Increased	Increased a lot	Increased a lot	Satisfied		No	No	Yes	No	No	No	No	Effective	Effective	Increased a lot	Very satisfied		No	No	Yes	No	No	Deteriorated a lot
2325	Male		Increased	Increased	Increased a lot	Very satisfied		Yes	No	No	No	No	No	Stayed the same	Stayed the same	Stayed the same	Neutral		No	No	Yes	No	No	No	No	No	Increased	Increased	Increased	Satisfied		No	No	Yes	No	No	No	No	Effective	More effective	Increased	Very satisfied		No	No	Yes	No	No	Stayed the same
2326	Female		Increased	Increased	Increased	Satisfied		Yes	No	No	No	No	No	Stayed the same	Stayed the same	Stayed the same	Neutral		No	No	Yes	No	No	No	No	No	Increased a lot	Increased a lot	Increased	Satisfied		No	No	Yes	No	No	No	No	Effective	Effective	Increased	Satisfied		No	No	No	No	No	Stayed the same
2327	Male		Increased	Stayed the same	Stayed the same	Satisfied		Yes	No	No	No	No	No	Stayed the same	Stayed the same	Stayed the same	Neutral		No	No	Yes	No	No	No	No	No	Increased	Increased	Increased	Satisfied		No	No	Yes	No	No	No	No	More effective	Effective	Increased	Satisfied		No	No	Yes	No	No	Deteriorated a lot
2328	Male		Increased	Increased	Increased	Very satisfied		Yes	No	No	No	No	No	Stayed the same	Stayed the same	Stayed the same	Neutral		No	No	Yes	No	No	No	No	No	Increased	Increased a lot	Increased	Satisfied		No	No	Yes	No	No	No	No	More effective	Effective	Increased a lot	Satisfied		No	No	No	No	No	Deteriorated
2329	Female		Increased	Increased	Stayed the same	Satisfied		Yes	No	No	No	No	No	Stayed the same	Stayed the same	Stayed the same	Neutral		No	No	Yes	No	No	No	No	No	Increased	Increased	Increased	Satisfied		No	No	Yes	No	No	No	No	Effective	Effective	Increased a lot	Satisfied		No	No	No	No	No	Improved
1379	Male		Increased	Increased	Stayed the same	Very satisfied		Yes	No	No	No	No	No	Stayed the same	Stayed the same	Stayed the same	Neutral		No	No	Yes	No	No	No	No	No	Increased	Increased	Increased	Satisfied		No	No	Yes	No	No	No	No	Effective	More effective	Increased	Satisfied		No	No	Yes	No	No	Deteriorated
2330	Female		Increased	Increased	Increased	Satisfied		Yes	No	No	No	No	No	Stayed the same	Stayed the same	Stayed the same	Neutral		No	No	Yes	No	No	No	No	No	Increased	Increased	Increased	Satisfied		No	No	Yes	No	No	No	No	Effective	Effective	Increased	Satisfied		No	No	No	Yes	No	Stayed the same
2331	Male		Increased	Increased	Increased	Very satisfied		Yes	No	No	No	No	No	Stayed the same	Stayed the same	Stayed the same	Neutral		No	No	Yes	No	No	No	No	No	Increased	Increased	Increased	Satisfied		No	No	Yes	No	No	No	No	Effective	More effective	Increased	Satisfied		Yes	No	No	No	No	Deteriorated a lot
2332	Female		Increased	Increased	Stayed the same	Satisfied		Yes	No	No	No	No	No	Stayed the same	Stayed the same	Stayed the same	Neutral		No	No	Yes	No	No	No	No	No	Increased	Increased	Increased	Satisfied		No	No	Yes	No	No	No	No	Effective	More effective	Increased	Satisfied		No	No	No	No	No	Deteriorated
2333	Female		Increased	Increased	Increased	Very satisfied		Yes	No	No	No	No	No	Stayed the same	Stayed the same	Stayed the same	Neutral		No	No	Yes	No	No	No	No	No	Increased	Increased a lot	Increased	Very satisfied		No	No	Yes	No	No	No	No	Effective	Effective	Increased a lot	Very satisfied		No	No	No	No	No	Stayed the same
2334	Male		Increased	Increased	Stayed the same	Neutral		Yes	No	No	No	No	No	Stayed the same	Stayed the same	Stayed the same	Neutral		No	No	Yes	No	No	No	No	No	Increased a lot	Increased a lot	Increased a lot	Neutral		No	No	Yes	No	No	No	No	Effective	More effective	Increased	Very satisfied		Yes	No	No	No	No	Deteriorated a lot
2335	Male		Increased	Increased	Increased	Satisfied		Yes	No	No	No	No	No	Stayed the same	Stayed the same	Stayed the same	Neutral		No	No	Yes	No	No	No	No	No	Increased	Increased	Increased	Very satisfied		No	No	Yes	No	No	No	No	Effective	More effective	Increased	Very satisfied		No	No	Yes	No	No
2336	Female		Increased	Increased	Stayed the same	Satisfied		Yes	No	No	No	No	No	Stayed the same	Stayed the same	Stayed the same	Neutral		No	No	Yes	No	No	No	No	No	Increased	Increased	Increased	Satisfied		No	No	Yes	No	No	No	No	Effective	Effective	Increased	Very satisfied		No	No	Yes	No	No	Improved
2337	Female		Increased	Increased	Increased	Neutral		Yes	No	No	No	No	No	Stayed the same	Stayed the same	Stayed the same	Neutral		No	No	Yes	No	No	No	No	No	Increased	Increased	Increased a lot	Satisfied		No	No	Yes	No	No	No	No	Effective	Effective	Increased	Satisfied		No	No	No	No	No	Improved
2338	Male		Increased	Increased	Increased	Very satisfied		Yes	No	No	No	No	No	Stayed the same	Stayed the same	Stayed the same	Neutral		No	No	Yes	No	No	No	No	No	Increased	Increased	Increased	Satisfied		No	No	Yes	No	No	No	No	Effective	Effective	Increased	Satisfied		No	No	No	No	No	Stayed the same
2339	Male		Increased	Increased	Increased	Satisfied		Yes	No	No	No	No	No	Stayed the same	Stayed the same	Stayed the same	Neutral		No	No	Yes	No	No	No	No	No	Increased	Increased	Stayed the same	Satisfied		No	No	Yes	No	No	No	No	Effective	Effective	Increased	Very satisfied		No	No	No	No	No	Improved a lot
2340	Male		Increased	Increased	Increased	Satisfied		No	No	No	No	No	No	Stayed the same	Stayed the same	Stayed the same	Neutral		No	No	No	No	No	No	No	No	Increased a lot	Increased a lot	Increased	Very satisfied		No	No	No	No	No	No	No	More effective	More effective	Increased	Very satisfied		No	No	No	No	No	Stayed the same
2341	Female		Increased	Increased	Increased	Satisfied		Yes	No	No	No	No	No	Stayed the same	Stayed the same	Stayed the same	Neutral		No	No	Yes	No	No	No	No	No	Increased	Increased	Increased	Satisfied		No	No	Yes	No	No	No	No	Effective	Effective	Increased	Satisfied		No	No	No	No	No	Stayed the same
2342	Female		Increased	Increased	Stayed the same	Satisfied		Yes	No	No	No	No	No	Stayed the same	Stayed the same	Stayed the same	Neutral		No	No	Yes	No	No	No	No	No	Increased a lot	Increased	Increased a lot	Satisfied		No	No	Yes	No	No	No	No	Effective	More effective	Increased a lot	Satisfied		No	No	No	No	No	Stayed the same
2343	Male		Increased	Increased	Stayed the same	Satisfied		Yes	No	No	No	No	No	Stayed the same	Stayed the same	Stayed the same	Neutral		Yes	No	No	No	No	No	No	No	Increased a lot	Increased	Increased a lot	Satisfied		No	No	Yes	No	No	No	No	More effective	More effective	Increased	Very satisfied		No	No	Yes	No	No	Deteriorated a lot
2344	Male		Increased	Increased	Stayed the same	Very satisfied		Yes	No	No	No	No	No	Stayed the same	Stayed the same	Stayed the same	Neutral		No	No	Yes	No	No	No	No	No	Increased	Increased	Increased	Satisfied		No	Yes	No	No	No	No	No	More effective	More effective	Increased	Very satisfied		No	No	No	No	No	Deteriorated a lot
2345	Male		Increased	Increased	Stayed the same	Satisfied		Yes	No	No	No	No	No	Stayed the same	Stayed the same	Stayed the same	Neutral		No	No	Yes	No	No	No	No	No	Increased	Increased	Increased	Satisfied		No	No	Yes	No	No	No	No	Effective	More effective	Increased	Satisfied		No	No	No	No	No	Stayed the same
2346	Female		Increased	Increased	Stayed the same	Satisfied		Yes	No	No	No	No	No	Stayed the same	Stayed the same	Stayed the same	Neutral		No	No	Yes	No	No	No	No	No	Increased	Increased a lot	Increased	Satisfied		No	No	Yes	No	No	No	No	More effective	Effective	Increased a lot	Satisfied		No	No	No	No	No	Improved a lot
2347	Female		Increased	Increased	Stayed the same	Satisfied		Yes	No	No	No	No	No	Stayed the same	Stayed the same	Stayed the same	Neutral		No	No	Yes	No	No	No	No	No	Increased	Increased a lot	Increased	Neutral		No	No	Yes	No	No	No	No	More effective	Effective	Increased	Very satisfied		No	No	No	No	No	Deteriorated
2348	Female		Increased	Increased	Increased	Satisfied		Yes	No	No	No	No	No	Stayed the same	Stayed the same	Stayed the same	Neutral		No	No	Yes	No	No	No	No	No	Increased	Increased	Increased a lot	Satisfied		No	No	Yes	No	No	No	No	Effective	Effective	Increased	Satisfied		No	No	No	No	No	Deteriorated a lot
2349	Male		Increased	Increased	Increased a lot	Neutral		Yes	No	No	No	No	No	Stayed the same	Increased	Stayed the same	Neutral		No	No	No	No	No	No	No	No	Increased	Increased	Increased	Satisfied		No	No	No	No	No	No	No	More effective	More effective	Increased	Very satisfied		No	No	No	No	No	Stayed the same
2350	Female		Increased	Increased	Increased	Satisfied		Yes	No	No	No	No	No	Stayed the same	Stayed the same	Stayed the same	Neutral		No	No	Yes	No	No	No	No	No	Increased	Increased	Increased	Very satisfied		No	No	No	No	No	No	No	Effective	Effective	Increased	Very satisfied		No	No	No	No	No	Deteriorated a lot
2351	Female		Increased	Increased a lot	Increased	Satisfied		Yes	No	No	No	No	No	Stayed the same	Stayed the same	Stayed the same	Neutral		No	No	Yes	No	No	No	No	No	Increased	Increased	Increased	Satisfied		No	No	Yes	No	No	No	No	More effective	Effective	Increased	Very satisfied		No	No	No	No	No	Stayed the same
2352	Female		Increased	Increased	Stayed the same	Satisfied		Yes	No	No	No	No	No	Stayed the same	Stayed the same	Stayed the same	Neutral		No	No	Yes	No	No	No	No	No	Increased	Increased	Increased a lot	Satisfied		No	No	Yes	No	No	No	No	Effective	Effective	Increased	Satisfied		No	No	No	No	No	Stayed the same
2353	Male		Increased	Increased	Stayed the same	Satisfied		Yes	No	No	No	No	No	Stayed the same	Stayed the same	Stayed the same	Neutral		No	No	Yes	No	No	No	No	No	Increased a lot	Increased	Increased	Satisfied		No	No	Yes	No	No	No	No	Effective	More effective	Increased	Very satisfied		No	No	No	No	No	Deteriorated
2354	Male		Increased	Increased	Increased a lot	Satisfied		Yes	No	No	No	No	No	Stayed the same	Stayed the same	Stayed the same	Neutral		No	No	Yes	No	No	No	No	No	Increased	Increased	Increased a lot	Very satisfied		No	No	No	No	No	No	No	Effective	Effective	Increased	Very satisfied		No	No	No	No	No	Deteriorated
2355	Male		Increased	Increased	Stayed the same	Neutral		No	No	No	No	No	No	Stayed the same	Stayed the same	Stayed the same	Neutral		No	No	Yes	No	No	No	No	No	Increased	Increased	Stayed the same	Neutral		No	No	No	No	No	No	No	Effective	Effective	Increased	Satisfied		No	No	No	No	No	Deteriorated a lot
2356	Female		Increased	Increased	Stayed the same	Satisfied		Yes	No	No	No	No	No	Stayed the same	Stayed the same	Stayed the same	Neutral		No	No	Yes	No	No	No	No	No	Increased	Increased a lot	Increased	Satisfied		No	No	No	No	No	No	No	More effective	More effective	Increased	Satisfied		No	No	No	No	No	Deteriorated a lot
2357	Female		Increased	Increased	Increased	Neutral		No	No	No	No	No	No	Stayed the same	Stayed the same	Stayed the same	Neutral		No	No	Yes	No	No	No	No	No	Increased	Increased	Increased	Satisfied		No	No	No	No	No	No	No	Effective	Effective	Increased	Satisfied		No	No	No	No	No	Deteriorated a lot
2358	Female		Increased	Increased	Increased	Satisfied		Yes	No	No	No	No	No	Stayed the same	Stayed the same	Stayed the same	Neutral		No	No	Yes	No	No	No	No	No	Increased a lot	Increased	Increased	Satisfied		No	No	No	No	No	No	No	Effective	More effective	Increased	Satisfied		No	No	No	No	No	Stayed the same
2359	Male		Increased	Increased	Increased a lot	Very satisfied		Yes	No	No	No	No	No	Stayed the same	Stayed the same	Stayed the same	Neutral		No	No	Yes	No	No	No	No	No	Increased a lot	Increased	Increased	Satisfied		No	No	Yes	No	No	No	No	Effective	Effective	Increased a lot	Very satisfied		No	No	No	No	No	Deteriorated a lot
2360	Female		Increased	Increased	Stayed the same	Very satisfied		Yes	No	No	No	No	No	Stayed the same	Stayed the same	Stayed the same	Neutral		No	No	Yes	No	No	No	No	No	Increased	Increased a lot	Increased	Very satisfied		No	No	Yes	No	No	No	No	Effective	More effective	Increased a lot	Satisfied		No	No	No	No	No	Deteriorated a lot
2361	Male		Increased	Increased	Increased	Satisfied		Yes	No	No	No	No	No	Stayed the same	Stayed the same	Stayed the same	Neutral		No	No	Yes	No	No	No	No	No	Increased a lot	Increased a lot	Increased a lot	Very satisfied		No	No	Yes	No	No	No	No	Effective	Effective	Increased	Satisfied		No	No	No	No	No	Deteriorated a lot
2362	Male		Increased	Increased	Stayed the same	Satisfied		Yes	No	No	No	No	No	Stayed the same	Stayed the same	Stayed the same	Neutral		No	No	Yes	No	No	No	No	No	Increased a lot	Increased	Increased a lot	Satisfied		No	No	Yes	No	No	No	No	Effective	Effective	Increased a lot	Very satisfied		No	No	No	No	No	Deteriorated
311	Male		Increased	Increased	Increased	Neutral		No	Yes	No	No	No	No	Increased	Stayed the same	Increased	Neutral		Yes	No	No	No	No	No	No	No	Increased	Increased	Increased	Satisfied		No	No	Yes	No	No	No	No	Effective	Effective	Increased	Satisfied		Yes	No	No	No	No	Deteriorated
312	Female		Increased	Increased a lot	Increased a lot	Very satisfied		No	Yes	No	No	No	No	Increased	Increased	Increased a lot	Satisfied		Yes	No	No	No	No	No	No	No	Stayed the same	Increased	Increased	Very satisfied		No	Yes	Yes	No	No	No	No	More effective	More effective	Increased	Very satisfied		Yes	No	No	No	No	Deteriorated a lot
313	Male		Stayed the same	Stayed the same	Stayed the same	Neutral		No	Yes	Yes	No	No	No	Increased	Increased	Increased	Neutral		No	No	Yes	No	No	No	No	No	Decreased	Decreased	Decreased	Dissatisfied		No	No	No	No	No	Yes	No	More effective	Less effective	Stayed the same	Very satisfied		Yes	No	No	No	No	Deteriorated a lot
314	Female		Stayed the same	Increased	Stayed the same	Satisfied		Yes	No	No	No	No	No	Stayed the same	Stayed the same	Stayed the same	Neutral		No	No	No	No	No	No	No	No	Stayed the same	Stayed the same	Stayed the same	Dissatisfied		No	No	No	No	No	No	No	Stayed the same	Stayed the same	Stayed the same	Neutral		No	No	Yes	No	No	Improved
315	Female		Stayed the same	Increased	Stayed the same	Neutral		Yes	No	No	No	No	No	Stayed the same	Stayed the same	Stayed the same	Neutral		Yes	No	No	No	No	No	No	No	Stayed the same	Stayed the same	Stayed the same	Neutral		No	No	Yes	No	No	No	No	More effective	Effective	Increased	Satisfied		Yes	No	No	No	No	Stayed the same
316	Female		Stayed the same	Stayed the same	Stayed the same	Neutral		Yes	No	No	No	No	No	Increased	Decreased	Stayed the same	Dissatisfied		No	No	No	No	No	No	No	No	Decreased	Decreased	Decreased	Dissatisfied		Yes	No	No	No	No	No	No	Effective	Effective	Increased	Very satisfied		No	No	No	No	No	Deteriorated
317	Female		Stayed the same	Stayed the same	Increased	Neutral		Yes	No	No	No	No	No	Increased a lot	Increased a lot	Increased	Very satisfied		No	No	No	No	No	No	No	No	Decreased a lot	Decreased	Increased	Neutral		Yes	Yes	No	No	No	No	No	More effective	More effective	Increased	Very satisfied		No	No	No	No	No	Deteriorated a lot
318	Female		Increased	Increased	Increased a lot	Satisfied		Yes	No	No	No	No	No	Stayed the same	Increased	Decreased	Not at all satisfied		Yes	No	No	No	No	No	No	No	Decreased	Stayed the same	Stayed the same	Neutral		No	No	Yes	No	No	No	No	Not effective	Less effective	Decreased a lot	Neutral		Yes	No	No	No	No	Deteriorated a lot
319	Male		Stayed the same	Stayed the same	Increased a lot	Satisfied		No	Yes	No	No	No	No	Stayed the same	Stayed the same	Stayed the same	Satisfied		Yes	No	No	No	No	No	No	No	Stayed the same	Stayed the same	Decreased	Dissatisfied		No	No	No	No	No	Yes	No	Effective	Effective	Stayed the same	Dissatisfied		No	Yes	No	No	No	Deteriorated a lot
320	Male		Stayed the same	Increased	Stayed the same	Satisfied		Yes	No	No	No	No	No	Decreased	Decreased	Decreased	Dissatisfied		Yes	No	No	No	No	No	No	No	Stayed the same	Decreased	Decreased	Dissatisfied		No	No	Yes	No	No	No	No	Effective	Less effective	Decreased	Dissatisfied		No	No	No	No	No	Stayed the same
321	Male		Stayed the same	Increased	Increased	Satisfied		Yes	No	No	No	No	No	Stayed the same	Decreased	Decreased	Satisfied		Yes	No	No	No	No	No	No	No	Decreased	Decreased	Stayed the same	Neutral		No	No	No	No	No	No	No	More effective	More effective	Increased a lot	Very satisfied		No	No	No	No	No	Deteriorated a lot
322	Male		Increased	Stayed the same	Increased	Satisfied		No	Yes	No	No	No	No	Decreased a lot	Increased a lot	Stayed the same	Satisfied		Yes	No	No	No	No	No	No	No	Decreased a lot	Increased	Decreased	Dissatisfied		Yes	No	No	No	No	No	No	More effective	Effective	Increased	Neutral		No	No	No	Yes	No	Deteriorated a lot
323	Male		Stayed the same	Increased	Stayed the same	Satisfied		Yes	No	No	No	No	No	Stayed the same	Increased a lot	Increased	Neutral		No	Yes	No	No	No	No	No	No	Decreased a lot	Decreased	Decreased	Neutral		Yes	No	No	No	No	No	No	Stayed the same	Stayed the same	Increased	Satisfied		No	No	No	No	No	Deteriorated a lot
324	Male		Increased a lot	Increased a lot	Increased a lot	Very satisfied		Yes	No	No	No	No	No	Increased a lot	Increased a lot	Increased a lot	Very satisfied		No	No	Yes	No	No	No	No	No	Increased a lot	Increased a lot	Increased a lot	Very satisfied		No	No	No	No	No	Yes	No	More effective	More effective	Stayed the same	Neutral		Yes	No	No	No	No	Improved a lot
325	Male		Increased a lot	Increased a lot	Increased a lot	Very satisfied		Yes	Yes	No	No	No	No	Decreased a lot	Decreased a lot	Decreased a lot	Not at all satisfied		No	No	Yes	No	No	No	No	No	Decreased a lot	Decreased a lot	Decreased	Dissatisfied		No	No	No	No	No	Yes	Yes	Less effective	Less effective	Decreased	Dissatisfied		Yes	No	No	No	No	Deteriorated a lot
326	Male		Stayed the same	Stayed the same	Stayed the same	Satisfied		Yes	No	No	No	No	No	Stayed the same	Increased a lot	Increased a lot	Very satisfied		No	No	Yes	No	No	No	No	No	Increased	Increased a lot	Increased	Satisfied		No	Yes	No	No	No	No	No	Effective	Effective	Increased	Satisfied		Yes	No	No	No	No	Deteriorated
327	Female		Increased	Increased	Increased	Satisfied		Yes	Yes	No	No	No	No		Increased	Decreased	Dissatisfied		Yes	No	No	No	No	No	No	No	Decreased a lot	Decreased a lot	Decreased a lot	Not at all satisfied		Yes	No	No	No	No	No	No	Effective	Effective	Increased	Satisfied		Yes	No	No	No	No	Deteriorated a lot
328	Female		Increased	Increased	Increased	Satisfied		Yes	No	No	No	No	No	Increased	Increased	Decreased	Not at all satisfied		Yes	No	No	No	No	No	No	No	Decreased a lot	Decreased	Decreased a lot	Not at all satisfied		No	No	No	No	No	No	Yes	Effective	Effective	Increased	Neutral		Yes	No	No	No	No	Deteriorated a lot
329	Female		Increased	Increased	Stayed the same	Neutral		Yes	Yes	No	No	No	No	Increased	Increased a lot	Increased	Not at all satisfied		Yes	No	No	No	No	No	No	No	Decreased a lot	Decreased	Decreased a lot	Not at all satisfied		No	No	No	No	No	No	Yes	Effective	Less effective	Increased	Neutral		Yes	No	No	No	No	Deteriorated a lot
330	Female		Increased a lot	Increased	Increased	Neutral		Yes	Yes	No	No	No	No	Increased	Increased	Stayed the same	Neutral		Yes	No	No	No	No	No	No	No	Decreased a lot	Decreased	Stayed the same	Neutral		No	No	No	No	No	No	Yes	Effective	Stayed the same	Stayed the same	Satisfied		No	No	No	No	Yes	Deteriorated a lot
331	Female		Stayed the same	Decreased	Decreased a lot	Dissatisfied		No	No	No	No	No	No	Decreased	Stayed the same	Decreased a lot	Not at all satisfied		No	No	No	No	No	No	No	No	Decreased a lot	Decreased a lot	Decreased a lot	Dissatisfied		No	No	Yes	No	No	No	Yes	Stayed the same	Effective	Increased	Satisfied		No	No	No	No	No	Deteriorated a lot
332	Female		Increased	Increased	Increased	Satisfied		Yes	No	No	No	No	No	Stayed the same	Increased	Increased	Satisfied		Yes	No	No	No	No	No	No	No	Increased	Increased	Increased	Satisfied		No	Yes	Yes	No	No	No	No	Effective	Effective	Increased	Satisfied		No	No	Yes	No	No	Stayed the same
333	Female		Stayed the same	Stayed the same	Stayed the same	Neutral		Yes	No	No	No	No	No	Increased	Increased	Increased	Satisfied		Yes	No	No	No	No	No	No	No	Increased a lot	Increased a lot	Increased a lot	Very satisfied		No	Yes	Yes	No	No	No	No	More effective	More effective	Increased a lot	Very satisfied		No	No	Yes	No	No	Stayed the same
334	Male		Decreased	Increased a lot	Stayed the same	Satisfied		Yes	No	No	No	No	No	Decreased	Decreased	Stayed the same	Neutral		Yes	No	No	No	No	No	No	No	Increased	Increased	Decreased	Dissatisfied		No	No	Yes	No	No	No	No	Stayed the same	Stayed the same	Stayed the same	Neutral		No	No	No	Yes	No	Deteriorated a lot
335	Female		Stayed the same	Increased	Stayed the same	Neutral		Yes	Yes	No	No	No	No	Increased	Increased	Decreased	Neutral		Yes	No	Yes	No	No	No	No	No	Decreased	Stayed the same	Decreased	Dissatisfied		Yes	No	No	No	No	No	No	Effective	More effective	Increased a lot	Satisfied		Yes	Yes	No	No	No	Deteriorated
336	Female		Stayed the same	Increased	Increased	Very satisfied		Yes	Yes	No	No	No	No	Increased a lot	Decreased	Decreased	Satisfied		Yes	No	Yes	No	No	No	No	No	Decreased a lot	Stayed the same	Stayed the same	Neutral		Yes	No	No	No	No	No	No	Effective	More effective	Increased	Satisfied		No	No	No	No	Yes	Deteriorated a lot
337	Female		Decreased	Decreased	Stayed the same	Neutral		No	No	No	No	No	No	Stayed the same	Stayed the same	Stayed the same	Dissatisfied		No	No	No	No	No	No	No	No	Decreased a lot	Decreased a lot	Decreased	Not at all satisfied		No	No	No	No	No	No	No	Effective	Stayed the same	Increased	Satisfied		No	No	No	No	No	Deteriorated a lot
338	Male		Stayed the same	Stayed the same	Stayed the same	Neutral		No	Yes	No	No	No	No	Stayed the same	Stayed the same	Stayed the same	Neutral		Yes	No	No	No	No	No	No	No	Decreased	Stayed the same	Stayed the same	Neutral		Yes	Yes	Yes	No	No	No	Yes	Effective	Effective	Increased	Satisfied		No	No	Yes	No	No	Stayed the same
339	Female		Stayed the same	Stayed the same	Stayed the same	Neutral		No	No	No	No	No	No	Increased	Increased	Decreased	Very satisfied		No	No	No	No	No	No	No	No	Decreased a lot	Decreased a lot	Decreased	Dissatisfied		No	No	No	No	No	No	No	Effective	More effective	Increased	Neutral		No	No	No	No	No	Deteriorated
340	Female		Decreased	Stayed the same	Decreased	Not at all satisfied		Yes	Yes	No	No	No	No	Decreased a lot	Decreased a lot	Decreased	Dissatisfied		Yes	No	No	No	No	No	No	No	Decreased a lot	Decreased a lot	Decreased a lot	Dissatisfied		Yes	Yes	Yes	No	No	No	No	Less effective	Stayed the same	Decreased	Dissatisfied		No	No	Yes	No	No	Deteriorated
341	Female		Stayed the same	Increased	Stayed the same	Neutral		Yes	No	No	No	No	No	Increased	Stayed the same	Stayed the same	Neutral		Yes	No	No	No	No	No	No	No	Stayed the same	Increased	Stayed the same	Not at all satisfied		No	No	No	No	No	No	Yes	Effective	Stayed the same	Increased	Satisfied		No	No	Yes	No	No	Stayed the same
342	Female		Increased	Stayed the same	Increased	Satisfied		No	No	No	No	No	No	Stayed the same	Decreased	Stayed the same	Neutral		No	No	No	No	No	No	No	No	Decreased	Decreased	Decreased	Dissatisfied		No	No	No	No	No	No	No	Effective	Effective	Increased	Satisfied		No	No	No	No	No	Deteriorated
343	Female		Increased	Increased	Decreased	Dissatisfied		No	No	No	No	No	No	Decreased	Stayed the same	Decreased	Dissatisfied		Yes	No	No	No	No	No	No	No	Decreased a lot	Decreased a lot	Decreased a lot	Not at all satisfied		No	Yes	Yes	No	No	No	No	Stayed the same	Less effective	Stayed the same	Dissatisfied		No	No	Yes	No	No	Deteriorated a lot
344	Male		Stayed the same	Increased	Increased	Neutral		No	No	No	No	No	No	Decreased a lot	Decreased a lot	Decreased a lot	Dissatisfied		Yes	No	No	No	No	No	No	No	Decreased a lot	Decreased a lot	Decreased a lot	Not at all satisfied		No	No	No	No	No	No	Yes	Stayed the same	Stayed the same	Stayed the same	Neutral		No	No	No	No	No	Deteriorated a lot
345	Male		Stayed the same	Stayed the same	Stayed the same	Neutral		Yes	No	No	No	No	No	Stayed the same	Increased	Increased	Neutral		Yes	No	No	No	No	No	No	No	Stayed the same	Stayed the same	Stayed the same	Neutral		Yes	No	No	No	No	No	No	More effective	More effective	Increased	Satisfied		No	No	No	Yes	No	Deteriorated a lot
346	Male		Stayed the same	Stayed the same	Stayed the same	Neutral		Yes	No	No	No	No	No	Increased	Increased a lot	Stayed the same	Satisfied		No	No	No	No	No	No	No	No	Decreased a lot	Decreased	Decreased	Not at all satisfied		No	No	No	No	No	No	No	Not effective	Stayed the same	Stayed the same	Not at all satisfied		No	No	No	No	No	Stayed the same
347	Male		Increased	Decreased	Increased a lot	Very satisfied		Yes	No	No	No	No	No	Decreased	Decreased a lot	Decreased	Not at all satisfied		No	No	No	Yes	No	No	No	No	Decreased	Stayed the same	Stayed the same	Dissatisfied		Yes	Yes	Yes	No	No	No	No	Effective	Stayed the same	Increased	Satisfied		No	No	Yes	No	No	Deteriorated a lot
348	Female		Stayed the same	Increased	Stayed the same	Dissatisfied		Yes	No	No	No	No	No	Stayed the same	Decreased	Stayed the same	Neutral		Yes	No	No	No	No	No	No	No	Decreased a lot	Decreased a lot	Decreased a lot	Not at all satisfied		Yes	No	No	No	No	No	No	Not effective	Not effective	Decreased a lot	Not at all satisfied		No	No	No	No	No	Deteriorated a lot
349	Female		Increased	Increased	Stayed the same	Satisfied		Yes	No	No	No	No	No	Increased	Stayed the same	Decreased	Satisfied		Yes	No	No	No	No	No	No	No	Stayed the same	Increased	Stayed the same	Neutral		Yes	Yes	No	No	No	No	No	Stayed the same	Less effective	Increased	Satisfied		No	No	Yes	No	No	Deteriorated a lot
350	Female		Stayed the same	Stayed the same	Stayed the same	Neutral		Yes	No	No	No	No	No	Stayed the same	Stayed the same	Stayed the same	Neutral		Yes	No	No	No	No	No	No	No	Increased a lot	Increased	Increased a lot	Dissatisfied		No	No	Yes	No	No	No	No	Effective	Stayed the same	Increased	Neutral		No	No	Yes	No	No	Deteriorated a lot
351	Male		Decreased	Increased a lot	Stayed the same	Neutral		Yes	No	No	No	No	No	Decreased	Decreased	Increased a lot	Neutral		Yes	No	No	No	No	No	No	No	Decreased	Decreased	Increased a lot	Dissatisfied		No	No	Yes	No	No	No	No	Effective	Stayed the same	Increased a lot	Satisfied		No	No	No	No	No	Deteriorated a lot
352	Male		Stayed the same	Increased	Increased	Neutral		No	No	No	No	No	No	Increased	Increased	Increased	Satisfied		Yes	No	No	No	No	No	No	No	Increased	Increased	Increased	Neutral		No	Yes	Yes	Yes	No	No	No	Effective	Less effective	Increased	Satisfied		Yes	No	No	No	No	Deteriorated a lot
353	Male		Increased	Increased	Stayed the same	Neutral		No	No	No	No	No	No	Stayed the same	Stayed the same	Stayed the same	Neutral		No	No	No	No	No	No	No	No	Stayed the same	Decreased	Stayed the same	Dissatisfied		No	No	No	No	No	No	No	More effective	Less effective	Decreased	Dissatisfied		No	No	No	No	No	Deteriorated a lot
354	Male		Increased	Stayed the same	Increased a lot	Satisfied		Yes	No	No	No	No	No	Increased	Stayed the same	Increased	Satisfied		Yes	No	No	No	No	No	No	No	Decreased	Stayed the same	Stayed the same	Neutral		No	No	No	No	No	No	No	Effective	Effective	Increased	Satisfied		No	No	Yes	No	No	Stayed the same
355	Female		Increased	Increased	Increased	Satisfied		Yes	No	No	No	No	No	Increased	Increased	Increased	Satisfied		No	No	No	No	Yes	No	No	No	Increased	Increased	Increased	Satisfied		No	Yes	Yes	No	No	No	No	Effective	Effective	Increased	Satisfied		No	No	Yes	No	No	Stayed the same
356	Female		Increased	Increased	Increased	Satisfied		Yes	No	No	No	No	No	Increased	Increased	Decreased	Satisfied		Yes	No	No	No	No	No	No	No	Decreased	Increased	Stayed the same	Neutral		No	No	No	No	No	No	No	Stayed the same	Stayed the same	Increased	Neutral		No	No	Yes	No	No	Deteriorated a lot
357	Female		Increased	Decreased	Increased	Satisfied		Yes	No	No	No	No	No	Stayed the same	Stayed the same	Increased	Satisfied		Yes	No	No	No	No	No	No	No	Decreased a lot	Decreased a lot	Decreased a lot	Dissatisfied		No	No	Yes	No	No	No	No	More effective	Effective	Decreased	Neutral		No	No	No	No	No	Stayed the same
358	Female		Decreased	Decreased	Decreased	Dissatisfied		Yes	No	No	No	No	No	Decreased a lot	Decreased a lot	Decreased	Dissatisfied		Yes	No	No	No	No	No	No	No	Decreased	Decreased	Increased	Dissatisfied		No	No	Yes	No	No	No	No	Less effective	Not effective	Decreased	Dissatisfied		No	No	No	No	No	Deteriorated a lot
359	Female		Decreased	Stayed the same	Stayed the same	Neutral		No	No	No	No	No	No	Stayed the same	Decreased	Stayed the same	Dissatisfied		No	No	Yes	No	No	No	No	No	Increased a lot	Decreased	Decreased	Not at all satisfied		No	No	No	No	No	No	No	More effective	Stayed the same	Decreased	Not at all satisfied		No	No	No	No	No	Stayed the same
360	Male		Stayed the same	Increased	Stayed the same	Neutral		Yes	No	No	No	No	No	Decreased a lot	Increased	Stayed the same	Neutral		Yes	No	No	No	No	No	No	No	Stayed the same	Stayed the same	Stayed the same	Neutral		No	No	Yes	No	No	No	No	More effective	Effective	Increased	Satisfied		No	No	No	No	Yes	Deteriorated a lot
361	Male		Stayed the same	Stayed the same	Decreased	Neutral		Yes	Yes	No	No	No	No	Stayed the same	Decreased	Stayed the same	Neutral		Yes	No	No	No	No	No	No	No	Stayed the same	Stayed the same	Decreased	Dissatisfied		No	No	Yes	No	No	No	No	Stayed the same	Stayed the same	Increased	Neutral		No	No	No	No	No	Deteriorated
362	Male		Increased	Increased a lot	Increased	Neutral		Yes	No	No	No	No	No	Stayed the same	Increased	Increased	Satisfied		No	No	No	No	No	No	No	No	Stayed the same	Stayed the same	Stayed the same	Neutral		No	No	Yes	No	No	No	No	Less effective	Effective	Increased	Neutral		No	No	Yes	No	No	Improved
363	Female		Increased	Stayed the same	Increased	Satisfied		Yes	No	No	No	No	No	Increased	Stayed the same	Increased	Neutral		Yes	No	No	No	No	No	No	No			Increased	Satisfied		Yes	No	Yes	No	No	No	No	More effective	More effective	Increased a lot	Very satisfied		Yes	No	No	No	No	Deteriorated a lot
364	Female		Stayed the same	Increased	Increased	Satisfied		Yes	No	No	No	No	No	Stayed the same	Stayed the same	Increased	Very satisfied		Yes	No	No	No	No	No	No	No	Increased	Increased	Increased	Satisfied		No	No	Yes	No	No	No	No	More effective	More effective	Increased	Very satisfied		Yes	No	No	No	No	Stayed the same
365	Female		Decreased	Decreased a lot	Decreased	Not at all satisfied		Yes	No	No	No	No	No	Decreased a lot	Decreased a lot	Decreased	Not at all satisfied		Yes	No	No	No	No	No	No	No	Decreased a lot	Decreased a lot	Decreased a lot	Not at all satisfied		No	No	No	No	No	No	No	Effective	Effective	Increased	Dissatisfied		No	No	No	No	No	Deteriorated a lot
366	Female		Increased a lot	Increased a lot	Increased a lot	Very satisfied		Yes	No	No	No	No	No	Increased a lot	Increased a lot	Increased a lot	Very satisfied		Yes	No	No	No	No	No	No	No	Increased	Increased a lot	Increased a lot	Dissatisfied		No	No	No	No	No	No	Yes	More effective	More effective	Increased a lot	Very satisfied		No	No	Yes	No	No	Deteriorated a lot
367	Female		Increased	Increased a lot	Stayed the same	Satisfied		Yes	No	No	No	No	No	Stayed the same	Stayed the same	Stayed the same	Satisfied		Yes	No	No	No	No	No	No	No	Decreased	Decreased	Decreased	Dissatisfied		No	No	No	No	No	No	Yes	Effective	Effective	Stayed the same	Dissatisfied		No	No	Yes	No	No	Improved
368	Male		Stayed the same	Increased a lot	Increased a lot	Dissatisfied		Yes	No	No	No	No	No	Decreased a lot	Decreased a lot	Decreased a lot	Dissatisfied		No	No	No	No	No	Yes	No	No	Stayed the same	Stayed the same	Stayed the same	Dissatisfied		No	Yes	Yes	No	No	No	No	Effective	Effective	Increased	Satisfied		Yes	No	No	No	No	Deteriorated a lot
369	Female		Stayed the same	Increased	Increased a lot	Very satisfied		No	Yes	No	No	No	No	Stayed the same	Increased	Stayed the same	Satisfied		Yes	No	No	No	No	No	No	No	Increased	Stayed the same	Increased	Neutral		No	No	Yes	No	No	No	No	Effective	Effective	Increased	Satisfied		No	No	No	Yes	No	Stayed the same
370	Female		Stayed the same	Stayed the same	Stayed the same	Not at all satisfied		Yes	No	No	No	No	No	Stayed the same	Stayed the same	Stayed the same	Dissatisfied		No	No	No	No	No	No	No	No	Stayed the same	Stayed the same	Stayed the same	Dissatisfied		No	No	Yes	No	No	No	No	More effective	Effective	Increased a lot	Satisfied		No	No	Yes	No	No	Stayed the same
371	Male		Stayed the same	Increased	Stayed the same	Neutral		Yes	No	No	No	No	No	Stayed the same	Stayed the same	Stayed the same	Neutral		No	No	No	No	No	Yes	No	No	Increased	Increased	Increased	Satisfied		Yes	No	Yes	No	No	No	No	Stayed the same	Effective	Increased	Satisfied		No	Yes	No	No	No	Stayed the same
372	Male		Stayed the same	Increased	Increased	Neutral		Yes	No	No	No	No	No	Stayed the same	Stayed the same	Increased	Neutral		Yes	No	No	No	No	No	No	No	Increased	Increased a lot	Increased	Satisfied		Yes	Yes	Yes	No	No	No	Yes	Effective	Effective	Increased	Satisfied		No	No	Yes	No	Yes	Stayed the same
373	Male		Stayed the same	Increased	Stayed the same	Satisfied		Yes	No	No	No	No	No	Stayed the same	Increased	Stayed the same	Neutral		Yes	No	No	No	No	No	No	No	Stayed the same	Stayed the same	Stayed the same	Dissatisfied		Yes	Yes	Yes	Yes	No	Yes	Yes	Effective	Effective	Increased	Satisfied		No	No	Yes	Yes	No	Deteriorated
374	Male		Decreased a lot	Decreased	Decreased a lot	Not at all satisfied		Yes	Yes	Yes	No	No	No	Decreased a lot	Decreased a lot	Decreased a lot	Dissatisfied		Yes	No	Yes	No	No	No	No	No	Decreased a lot	Decreased a lot	Decreased	Not at all satisfied		Yes	No	Yes	No	No	No	Yes	Stayed the same	Stayed the same	Increased	Satisfied		No	Yes	No	No	No	Deteriorated a lot
375	Female		Decreased	Increased	Increased	Satisfied		Yes	No	Yes	No	Yes	No	Decreased	Decreased	Stayed the same	Satisfied		No	No	No	No	No	No	No	No	Decreased	Stayed the same	Decreased	Satisfied		Yes	No	No	No	No	No	No	Effective	Effective	Increased	Satisfied		No	No	Yes	No	No	Deteriorated
376	Female		Increased a lot	Increased	Increased a lot	Satisfied		Yes	No	No	No	No	No	Increased	Increased	Increased a lot	Very satisfied		Yes	No	No	No	No	No	No	No	Stayed the same	Increased	Increased	Neutral		No	No	Yes	No	No	No	Yes	More effective	More effective	Increased a lot	Satisfied		Yes	No	No	No	No	Deteriorated a lot
377	Male		Decreased	Stayed the same	Stayed the same	Dissatisfied		Yes	No	No	No	No	No	Decreased	Decreased a lot	Decreased a lot	Not at all satisfied		Yes	No	No	No	No	No	No	No	Decreased a lot	Decreased a lot	Decreased a lot	Not at all satisfied		Yes	No	No	No	No	No	No	Effective	Effective	Stayed the same	Satisfied		No	No	No	Yes	Yes	Deteriorated a lot
378	Female		Increased	Increased	Stayed the same	Neutral		Yes	Yes	No	No	No	No	Stayed the same	Stayed the same	Stayed the same	Neutral		Yes	No	Yes	Yes	No	No	No	No	Increased	Increased	Increased	Satisfied		Yes	No	No	No	Yes	No	No	Effective	Effective	Decreased	Neutral		No	No	Yes	No	No	Improved
379	Female		Increased	Increased	Stayed the same	Satisfied		Yes	No	No	No	No	No	Decreased	Increased	Increased	Satisfied		Yes	No	No	No	No	No	No	No	Decreased a lot	Stayed the same	Stayed the same	Neutral		Yes	No	No	No	No	No	No	Effective	Stayed the same	Increased	Satisfied		No	Yes	No	No	No	Stayed the same
380	Male		Increased	Increased a lot	Increased a lot	Neutral		Yes	No	No	No	No	No	Stayed the same	Stayed the same	Stayed the same	Neutral		Yes	No	No	No	No	No	No	No	Stayed the same	Stayed the same	Stayed the same	Neutral		Yes	No	No	Yes	No	No	No	Stayed the same	Stayed the same	Increased	Neutral		Yes	No	No	No	No	Stayed the same
381	Female		Increased	Increased a lot	Increased a lot	Neutral		Yes	No	No	No	No	No	Stayed the same	Stayed the same	Stayed the same	Neutral		Yes	No	No	No	No	No	No	No	Stayed the same	Stayed the same	Stayed the same	Neutral		Yes	No	No	Yes	No	No	No	Stayed the same	Stayed the same	Increased	Neutral		Yes	No	No	No	No	Stayed the same
382	Female		Increased	Increased a lot	Increased a lot	Neutral		Yes	No	No	No	No	No	Stayed the same	Stayed the same	Stayed the same	Neutral		Yes	No	No	No	No	No	No	No	Stayed the same	Stayed the same	Stayed the same	Neutral		Yes	No	No	Yes	No	No	No	Stayed the same	Stayed the same	Increased	Neutral		Yes	No	No	No	No	Stayed the same
383	Female		Increased	Increased a lot	Increased a lot	Neutral		Yes	No	No	No	No	No	Stayed the same	Stayed the same	Stayed the same	Neutral		Yes	No	No	No	No	No	No	No	Stayed the same	Stayed the same	Stayed the same	Neutral		Yes	No	No	Yes	No	No	No	Stayed the same	Stayed the same	Increased	Neutral		Yes	No	No	No	No	Stayed the same
384	Female		Increased	Increased a lot	Increased a lot	Neutral		Yes	No	No	No	No	No	Stayed the same	Stayed the same	Stayed the same	Neutral		Yes	No	No	No	No	No	No	No	Stayed the same	Stayed the same	Stayed the same	Neutral		Yes	No	No	Yes	No	No	No	Stayed the same	Stayed the same	Increased	Neutral		Yes	No	No	No	No	Stayed the same
385	Female		Increased	Increased a lot	Increased a lot	Neutral		Yes	No	No	No	No	No	Stayed the same	Stayed the same	Stayed the same	Neutral		Yes	No	No	No	No	No	No	No	Stayed the same	Stayed the same	Stayed the same	Neutral		Yes	No	No	Yes	No	No	No	Stayed the same	Stayed the same	Increased	Neutral		Yes	No	No	No	No	Stayed the same
386	Male		Increased	Increased a lot	Increased a lot	Neutral		Yes	No	No	No	No	No	Stayed the same	Stayed the same	Stayed the same	Neutral		Yes	No	No	No	No	No	No	No	Stayed the same	Stayed the same	Stayed the same	Neutral		Yes	No	No	Yes	No	No	No	Stayed the same	Stayed the same	Increased	Neutral		Yes	No	No	No	No	Stayed the same
387	Male		Increased	Increased a lot	Increased a lot	Neutral		Yes	No	No	No	No	No	Stayed the same	Stayed the same	Stayed the same	Neutral		Yes	No	No	No	No	No	No	No	Stayed the same	Stayed the same	Stayed the same	Neutral		Yes	No	No	Yes	No	No	No	Stayed the same	Stayed the same	Increased	Neutral		Yes	No	No	No	No	Stayed the same
388	Male		Increased	Increased a lot	Increased a lot	Neutral		Yes	No	No	No	No	No	Stayed the same	Stayed the same	Stayed the same	Neutral		Yes	No	No	No	No	No	No	No	Stayed the same	Stayed the same	Stayed the same	Neutral		Yes	No	No	Yes	No	No	No	Stayed the same	Stayed the same	Increased	Neutral		Yes	No	No	No	No	Stayed the same
389	Female		Increased	Increased a lot	Increased a lot	Neutral		Yes	No	No	No	No	No	Stayed the same	Stayed the same	Stayed the same	Neutral		Yes	No	No	No	No	No	No	No	Stayed the same	Stayed the same	Stayed the same	Neutral		Yes	No	No	Yes	No	No	No	Stayed the same	Stayed the same	Increased	Neutral		Yes	No	No	No	No	Stayed the same
390	Female		Increased	Increased	Increased	Satisfied		Yes	No	No	No	No	No	Increased a lot	Increased	Increased	Very satisfied		Yes	No	No	No	No	No	No	No	Increased	Increased	Increased	Satisfied		No	No	No	No	No	No	Yes	Effective	Effective	Increased	Satisfied		Yes	No	No	No	No	Stayed the same
391	Female		Decreased	Decreased	Decreased	Dissatisfied		No	No	No	No	Yes	No	Stayed the same	Stayed the same	Stayed the same	Dissatisfied		Yes	No	No	No	No	No	No	No	Decreased	Decreased	Decreased	Dissatisfied		Yes	Yes	No	No	No	No	No	Stayed the same	Stayed the same	Stayed the same	Neutral		No	No	No	No	Yes	Deteriorated
392	Male		Stayed the same	Stayed the same	Stayed the same	Dissatisfied		Yes	No	No	No	No	No	Stayed the same	Decreased	Stayed the same	Not at all satisfied		Yes	No	No	No	No	No	No	No	Decreased a lot	Decreased a lot	Decreased a lot	Not at all satisfied		No	No	No	No	No	No	Yes	More effective	Effective	Stayed the same	Satisfied		No	No	No	No	Yes	Deteriorated a lot
393	Female		Decreased	Decreased	Decreased	Neutral		Yes	No	No	No	No	No	Decreased a lot	Decreased a lot	Decreased a lot	Not at all satisfied		Yes	No	No	No	No	No	No	No	Decreased	Decreased	Decreased	Not at all satisfied		No	No	No	No	No	No	No	Stayed the same	Stayed the same	Stayed the same	Neutral		No	No	No	No	No	Deteriorated
394	Female		Decreased a lot	Decreased	Stayed the same	Neutral		No	No	Yes	No	No	No	Decreased a lot	Decreased a lot	Decreased a lot	Dissatisfied		Yes	No	No	Yes	No	No	No	No	Decreased a lot	Decreased	Decreased a lot	Not at all satisfied		Yes	No	No	No	No	No	No	Stayed the same	More effective	Stayed the same	Very satisfied		Yes	No	Yes	No	No	Deteriorated a lot
395	Male		Decreased	Increased	Stayed the same	Neutral		Yes	No	No	No	No	No	Stayed the same	Decreased	Stayed the same	Not at all satisfied		Yes	No	No	No	No	No	No	No	Decreased	Decreased	Decreased	Dissatisfied		Yes	No	No	No	No	No	No	Effective	Effective	Increased	Satisfied		No	No	Yes	No	No	Deteriorated a lot
396	Female		Increased	Stayed the same	Increased	Satisfied		Yes	No	No	No	No	No	Stayed the same	Increased	Increased	Neutral		No	Yes	No	No	No	No	No	No	Increased a lot	Increased	Stayed the same	Neutral		Yes	No	No	No	No	No	No	Effective	Less effective	Decreased	Very satisfied		Yes	No	No	No	No	Improved a lot
397	Male		Decreased	Stayed the same	Increased	Satisfied		Yes	No	No	No	No	No	Stayed the same	Increased	Increased	Neutral		No	Yes	No	No	No	No	No	No	Increased a lot	Increased	Stayed the same	Neutral		Yes	No	No	No	No	No	No	Effective	Less effective	Decreased	Very satisfied		Yes	No	No	No	No	Improved a lot
398	Male		Stayed the same	Stayed the same	Increased	Satisfied		Yes	No	No	No	No	No	Stayed the same	Increased	Increased	Neutral		No	Yes	No	No	No	No	No	No	Increased a lot	Increased	Stayed the same	Neutral		Yes	No	No	No	No	No	No	Effective	Less effective	Decreased	Very satisfied		Yes	No	No	No	No	Improved a lot
399	Male		Increased	Stayed the same	Increased	Satisfied		Yes	No	No	No	No	No	Stayed the same	Increased	Increased	Neutral		No	Yes	No	No	No	No	No	No	Increased a lot	Increased	Stayed the same	Neutral		Yes	No	No	No	No	No	No	Effective	Less effective	Decreased	Very satisfied		Yes	No	No	No	No	Improved a lot
400	Female		Increased	Increased	Increased	Satisfied		Yes	No	No	No	No	No	Stayed the same	Increased	Increased	Neutral		No	Yes	No	No	No	No	No	No	Increased a lot	Increased	Stayed the same	Neutral		Yes	No	No	No	No	No	No	Effective	Less effective	Decreased	Very satisfied		Yes	No	No	No	No	Improved a lot
401	Female		Increased	Stayed the same	Increased	Satisfied		Yes	No	No	No	No	No	Stayed the same	Increased	Increased	Neutral		No	Yes	No	No	No	No	No	No	Increased a lot	Increased	Stayed the same	Neutral		Yes	No	No	No	No	No	No	Effective	Less effective	Decreased	Very satisfied		Yes	No	No	No	No	Improved a lot
402	Male		Increased	Stayed the same	Increased	Satisfied		Yes	No	No	No	No	No	Stayed the same	Increased	Increased	Neutral		No	Yes	No	No	No	No	No	No	Increased a lot	Increased	Stayed the same	Neutral		Yes	No	No	No	No	No	No	Effective	Less effective	Decreased	Very satisfied		Yes	No	No	No	No	Improved a lot
403	Male		Increased	Stayed the same	Increased	Satisfied		Yes	No	No	No	No	No	Stayed the same	Increased	Increased	Neutral		No	Yes	No	No	No	No	No	No	Increased a lot	Increased	Stayed the same	Neutral		Yes	No	No	No	No	No	No	Effective	Less effective	Decreased	Very satisfied		Yes	No	No	No	No	Improved a lot
2773	Female		Stayed the same	Increased a lot	Decreased	Neutral		Yes	No	No	No	No	No	Decreased a lot	Increased	Decreased a lot	Neutral		Yes	No	No	No	No	No	No	No	Decreased a lot	Decreased a lot	Decreased	Not at all satisfied		Yes	Yes	Yes	No	No	No	No	Stayed the same	Effective	Stayed the same	Neutral		No	No	No	No	No	Deteriorated a lot
2774	Female		Increased	Increased	Increased a lot	Satisfied		Yes	No	No	No	No	No	Increased	Increased	Increased	Satisfied		Yes	No	No	No	No	No	No	No	Increased	Increased a lot	Increased	Neutral		No	No	Yes	No	No	No	No	More effective	Stayed the same	Increased a lot	Very satisfied		No	No	Yes	No	No	Improved
2775	Female		Increased	Stayed the same	Increased	Satisfied		Yes	No	No	No	No	No	Increased a lot	Increased a lot	Increased	Satisfied		Yes	No	No	No	No	No	No	No	Increased	Stayed the same	Decreased	Neutral		No	No	Yes	No	No	No	No	More effective	Stayed the same	Decreased a lot	Neutral		No	No	Yes	No	No	Deteriorated a lot
749	Male				Stayed the same	Very satisfied		Yes	No	No	No	No	No			Stayed the same			Yes	No	No	No	No	No	No	No			Stayed the same	Satisfied		No	No	Yes	No	No	No	No			Increased a lot	Very satisfied		No	No	No	No	No	Improved a lot
750	Male		Stayed the same	Stayed the same	Stayed the same	Dissatisfied		Yes	No	No	No	No	No	Stayed the same	Stayed the same	Decreased	Dissatisfied		Yes	No	No	No	No	No	No	No	Decreased	Stayed the same	Stayed the same	Neutral		No	No	No	No	No	No	Yes	Effective	Effective	Increased	Satisfied		No	No	Yes	No	No	Stayed the same
751	Male		Increased	Increased a lot	Increased	Very satisfied		Yes	No	No	No	No	No	Increased a lot	Increased	Increased	Very satisfied		Yes	No	No	Yes	No	No	No	No	Increased	Increased a lot	Increased	Satisfied		No	Yes	Yes	No	No	No	No	Effective	More effective	Increased	Very satisfied		No	No	No	Yes	No	Improved
752	Female		Decreased	Decreased	Stayed the same	Satisfied		Yes	No	No	No	No	No	Stayed the same	Increased		Satisfied		Yes	No	No	No	No	No	No	No	Stayed the same	Increased	Stayed the same	Satisfied		No	No	No	No	No	No	No	More effective	Effective	Increased	Very satisfied		No	No	Yes	No	No	Improved
753	Male		Increased	Stayed the same	Stayed the same	Neutral		Yes	No	No	No	No	No	Increased	Stayed the same	Stayed the same	Neutral		Yes	No	No	No	No	No	No	No	Decreased	Decreased	Stayed the same	Neutral		No	No	No	No	No	No	No	Effective	Effective	Increased	Satisfied		No	No	Yes	No	No	Stayed the same
754	Male		Increased	Stayed the same	Increased	Satisfied		Yes	No	No	No	No	No	Stayed the same	Stayed the same	Stayed the same	Neutral		Yes	No	No	No	No	No	No	No	Stayed the same	Stayed the same	Stayed the same	Neutral		No	No	No	No	No	No	No	Effective	Effective	Increased	Very satisfied		Yes	No	Yes	No	No	Improved
755	Female		Increased	Decreased	Decreased	Neutral		Yes	Yes	No	No	No	No	Increased	Increased	Increased	Satisfied		Yes	No	No	No	No	No	No	No	Stayed the same	Stayed the same	Stayed the same	Neutral		No	No	Yes	No	No	No	No	Effective	Stayed the same	Stayed the same	Satisfied		No	No	Yes	No	No	Improved
756	Male		Increased	Increased	Stayed the same	Very satisfied		Yes	No	No	No	No	No	Increased	Increased	Increased	Satisfied		Yes	No	No	No	No	No	No	No	Increased	Increased	Increased a lot	Very satisfied		No	No	Yes	No	No	No	No	More effective	More effective	Increased a lot	Very satisfied		No	No	No	No	No	Improved
757	Female		Stayed the same	Increased	Increased	Neutral		No	No	No	No	No	Yes	Increased	Increased a lot	Increased	Satisfied		Yes	No	No	No	No	No	No	No	Increased a lot	Increased	Increased	Satisfied		No	No	Yes	No	No	No	Yes	Effective	Effective	Increased	Very satisfied		No	No	No	Yes	No	Improved a lot
758	Female		Increased	Increased	Increased	Neutral		No	Yes	No	No	No	No	Increased	Increased	Increased	Neutral		Yes	No	No	No	No	No	No	No	Decreased	Increased	Increased	Neutral		No	No	No	No	No	No	No	Effective	Stayed the same	Increased			No	No	Yes	No	No	Stayed the same
759	Female		Increased	Stayed the same	Increased	Neutral		No	Yes	No	No	No	No	Stayed the same	Decreased	Stayed the same	Satisfied		No	No	Yes	No	No	No	No	No	Increased	Increased	Increased	Satisfied		No	Yes	No	No	No	No	No	Effective	Stayed the same	Increased	Neutral		No	No	Yes	No	No	Improved
760	Female		Increased	Stayed the same	Increased	Neutral		Yes	Yes	No	No	No	Yes	Decreased	Decreased	Decreased	Dissatisfied		Yes	No	No	No	No	No	No	No	Stayed the same	Stayed the same	Stayed the same	Not at all satisfied		No	No	No	Yes	No	No	Yes	More effective	More effective	Increased a lot	Very satisfied		No	No	No	No	Yes	Improved
761	Male		Stayed the same	Increased	Increased	Satisfied		Yes	Yes	No	No	No	No	Stayed the same	Stayed the same	Stayed the same	Neutral		Yes	No	No	No	No	No	No	No	Increased	Increased	Increased	Satisfied		No	No	Yes	No	No	No	No	Effective	Effective	Increased	Satisfied		No	No	No	No	No	Deteriorated
762	Male		Increased	Increased	Increased	Satisfied		No	Yes	No	No	No	Yes	Stayed the same	Stayed the same	Stayed the same	Neutral		No	No	No	No	No	No	No	No	Increased	Increased	Increased	Satisfied		Yes	No	No	No	No	No	No	Effective	Effective	Increased	Satisfied		No	No	No	No	Yes	Improved
763	Female		Stayed the same	Increased	Increased a lot	Neutral		Yes	No	No	No	No	No	Stayed the same	Increased	Stayed the same	Satisfied		Yes	No	No	No	No	No	No	No	Decreased	Stayed the same	Stayed the same	Neutral		No	Yes	Yes	No	No	No	No	Effective	Stayed the same	Increased	Satisfied		No	Yes	No	No	No	Improved
764	Male		Increased	Increased a lot	Increased	Satisfied		Yes	No	No	No	No	No	Stayed the same	Increased	Increased a lot	Neutral		No	Yes	Yes	No	No	No	No	No	Increased	Increased	Increased	Satisfied		Yes	No	No	No	No	No	No	Effective	Stayed the same	Increased	Neutral		No	No	No	No	Yes	Improved
765	Female		Decreased a lot	Decreased	Decreased	Not at all satisfied		Yes	No	No	No	No	No	Decreased a lot	Decreased a lot	Decreased a lot	Not at all satisfied		No	Yes	No	No	No	No	No	Yes	Decreased	Decreased	Decreased	Dissatisfied		No	No	Yes	No	No	No	No	Less effective	Less effective	Decreased	Dissatisfied		No	Yes	No	No	No	Deteriorated
766	Female		Stayed the same	Stayed the same	Increased	Satisfied		No	Yes	No	No	No	No	Stayed the same	Stayed the same	Stayed the same	Neutral		Yes	Yes	No	No	No	No	No	No	Increased	Increased	Increased	Satisfied		No	No	Yes	No	Yes	No	No	Effective	Effective	Increased	Satisfied		No	No	No	No	No	Stayed the same
767	Male		Decreased	Decreased	Decreased	Dissatisfied		No	Yes	Yes	No	No	No	Decreased	Decreased	Decreased	Dissatisfied		Yes	No	No	Yes	No	No	No	No			Decreased	Neutral		Yes	Yes	No	No	No	No	No	Effective	Effective	Increased	Satisfied		No	No	Yes	No	No	Deteriorated
768	Female		Stayed the same	Increased	Increased	Very satisfied		No	No	No	No	No	No	Stayed the same	Increased a lot	Increased a lot	Dissatisfied		No	Yes	No	No	No	No	No	Yes	Decreased a lot	Stayed the same	Stayed the same	Not at all satisfied		No	Yes	Yes	No	No	No	No	More effective	Stayed the same	Decreased	Neutral		Yes	No	No	No	No	Improved
769	Female		Stayed the same	Increased a lot	Increased	Satisfied		No	Yes	No	No	No	No	Decreased	Decreased a lot	Stayed the same	Dissatisfied		No	Yes	No	No	No	No	No	No	Increased	Increased	Increased a lot	Satisfied		Yes	No	No	No	No	No	No	Effective	Effective	Increased	Satisfied		No	No	No	No	Yes	Improved
770	Male		Stayed the same	Stayed the same	Decreased	Neutral		Yes	Yes	No	No	No	No	Stayed the same	Decreased	Decreased	Neutral		Yes	Yes	No	No	No	No	No	No	Stayed the same	Stayed the same	Stayed the same	Neutral		No	Yes	Yes	No	No	No	No	Stayed the same	Stayed the same	Stayed the same	Neutral		No	No	No	No	Yes	Improved
771	Male		Stayed the same	Stayed the same	Stayed the same	Satisfied		No	Yes	No	No	No	No	Increased	Increased	Increased	Satisfied		Yes	No	No	No	No	No	No	No	Stayed the same	Stayed the same	Stayed the same	Neutral		No	Yes	Yes	No	No	No	No	Effective	Stayed the same	Stayed the same	Neutral		Yes	No	No	No	No	Stayed the same
772	Male		Stayed the same	Stayed the same	Increased	Satisfied		Yes	Yes	No	No	No	No	Increased a lot	Decreased	Increased	Very satisfied		Yes	No	No	No	No	No	No	Yes	Increased	Decreased	Increased	Very satisfied		Yes	No	No	No	No	No	No	Effective	More effective	Increased	Satisfied		No	No	No	No	Yes	Deteriorated
773	Female		Increased	Increased	Increased	Satisfied		Yes	No	No	No	No	No	Increased a lot	Increased	Increased a lot	Very satisfied		Yes	No	No	No	No	No	No	No	Increased	Increased	Increased a lot	Satisfied		No	Yes	Yes	No	No	No	No	Effective	Effective	Increased a lot	Very satisfied		Yes	No	No	No	No	Deteriorated
774	Male		Increased	Increased a lot	Increased a lot	Satisfied		Yes	Yes	No	No	No	No	Increased	Increased	Increased	Satisfied		No	No	No	No	No	No	No	No	Increased	Increased a lot	Increased a lot	Very satisfied		No	No	No	No	No	No	Yes	More effective	Effective	Increased	Satisfied		No	No	Yes	No	No	Improved
775	Female		Stayed the same	Increased	Increased	Satisfied		Yes	Yes	No	No	No	No	Increased	Increased	Increased	Satisfied		Yes	Yes	No	No	No	No	No	No	Increased	Stayed the same	Increased	Satisfied		No	No	Yes	No	No	No	No	Effective	Effective	Increased	Satisfied		Yes	No	No	No	No	Improved
776	Female		Stayed the same	Increased	Increased	Satisfied		Yes	Yes	No	No	No	No	Increased	Stayed the same	Stayed the same	Satisfied		Yes	No	No	Yes	No	No	No	No	Increased	Increased	Increased	Satisfied		No	Yes	No	No	No	No	No	Effective	Effective	Increased	Satisfied		No	No	No	No	No	Improved a lot
777	Male		Stayed the same	Stayed the same	Decreased	Dissatisfied		Yes	Yes	No	No	No	No	Increased	Increased	Increased	Very satisfied		No	No	No	No	No	No	No	Yes	Increased	Increased	Increased	Very satisfied		No	No	No	No	No	No	No	More effective	Effective	Increased	Satisfied		No	No	No	No	No	Improved a lot
778	Female		Increased a lot	Increased	Increased a lot	Satisfied		Yes	Yes	No	No	No	No	Increased	Decreased	Increased	Neutral		No	No	Yes	No	No	No	No	No	Increased	Increased	Increased	Satisfied		No	Yes	No	No	No	No	No	Effective	Effective	Increased	Satisfied		No	No	Yes	No	No	Improved
779	Male		Stayed the same	Increased	Increased	Satisfied		No	No	No	No	No	No	Stayed the same	Stayed the same	Stayed the same	Neutral		No	Yes	No	No	No	No	No	No	Increased a lot	Increased a lot	Increased a lot	Very satisfied		No	Yes	No	No	No	No	No	More effective	More effective	Increased a lot	Very satisfied		Yes	No	No	No	No	Improved a lot
780	Male		Stayed the same	Stayed the same	Stayed the same	Neutral		Yes	No	No	No	No	No	Stayed the same	Stayed the same	Stayed the same	Neutral		No	No	Yes	No	No	No	No	No	Stayed the same	Stayed the same	Stayed the same	Neutral		Yes	No	No	No	No	No	No	Stayed the same	Stayed the same	Stayed the same	Neutral		No	No	No	No	No	Improved
781	Male		Increased	Decreased	Increased	Dissatisfied		Yes	Yes	No	No	No	No	Decreased	Increased	Decreased	Neutral		No	No	No	No	No	No	No	No	Stayed the same	Stayed the same	Increased	Dissatisfied		No	No	No	No	No	No	No	Effective	Less effective	Increased	Satisfied		No	No	No	No	No	Improved
782	Male		Stayed the same	Increased	Stayed the same	Neutral		Yes	No	No	No	No	No	Increased	Increased	Stayed the same	Satisfied		Yes	No	No	No	No	No	No	No	Increased	Stayed the same	Increased	Satisfied		No	Yes	No	No	No	No	No	Effective	Effective	Increased	Satisfied		Yes	No	No	No	No	Improved
783	Female		Decreased a lot	Decreased a lot	Decreased a lot	Not at all satisfied		No	Yes	No	No	No	No	Stayed the same	Stayed the same	Stayed the same	Neutral		Yes	No	No	No	No	No	No	No	Stayed the same	Stayed the same	Stayed the same	Neutral		No	No	No	No	No	No	No	More effective	More effective	Increased	Satisfied		No	No	No	No	No	Improved
784	Male		Increased a lot	Increased a lot	Increased a lot	Satisfied		No	Yes	No	No	No	No	Increased	Increased a lot	Increased a lot	Very satisfied		No	Yes	No	No	No	No	No	No	Increased a lot	Increased a lot	Increased a lot	Very satisfied		Yes	No	No	No	No	No	No	Effective	More effective	Increased	Very satisfied		Yes	No	No	No	No	Improved
785	Male		Increased	Increased a lot	Stayed the same	Satisfied		Yes	No	No	No	No	No	Increased a lot	Increased	Increased	Very satisfied		Yes	No	No	No	No	No	No	No	Stayed the same	Stayed the same	Stayed the same	Neutral		Yes	No	No	No	No	No	No	Stayed the same	Effective	Stayed the same	Neutral		No	No	No	No	Yes	Stayed the same
786	Female		Increased	Increased	Increased	Satisfied		Yes	Yes	No	No	No	No	Stayed the same	Stayed the same	Stayed the same	Satisfied		Yes	No	No	No	No	No	No	No	Decreased	Stayed the same	Stayed the same	Neutral		No	No	No	No	No	No	Yes	Stayed the same	Stayed the same	Increased	Neutral		No	No	No	No	No	Improved
787	Female		Stayed the same	Decreased	Decreased	Neutral		Yes	Yes	No	No	No	No	Decreased	Decreased	Decreased	Dissatisfied		No	Yes	No	Yes	No	No	No	No	Decreased	Stayed the same	Stayed the same	Neutral		No	No	No	Yes	No	No	No	Effective	Effective	Increased	Satisfied		No	No	Yes	No	No	Stayed the same
788	Female		Stayed the same	Increased	Stayed the same	Satisfied		No	Yes	No	No	No	No	Stayed the same	Stayed the same	Stayed the same	Neutral		No	No	No	No	No	No	No	No	Increased	Increased	Increased	Neutral		Yes	No	No	No	No	No	No	Effective	Effective	Increased	Satisfied		No	No	Yes	No	No	Stayed the same
789	Female		Increased	Stayed the same	Increased	Satisfied		Yes	No	No	No	No	No	Increased	Increased	Increased	Satisfied		Yes	No	No	No	No	No	No	No	Stayed the same	Increased	Increased	Satisfied		No	Yes	No	No	No	No	No	Effective	More effective	Increased	Satisfied		No	No	No	Yes	No	Improved
790	Female		Stayed the same	Stayed the same	Increased	Satisfied		Yes	No	No	No	No	No	Increased	Increased	Increased	Satisfied		No	No	No	No	No	Yes	No	No	Increased	Increased	Increased	Satisfied		No	Yes	No	No	No	No	No	Effective	Effective	Increased	Satisfied		No	Yes	No	No	No	Improved
791	Male		Increased	Increased	Stayed the same	Satisfied		No	No	No	Yes	No	No	Increased	Increased	Increased a lot	Satisfied		No	Yes	No	No	No	No	No	No	Increased	Increased	Increased	Satisfied		No	No	No	No	No	No	Yes	More effective	Effective	Increased	Satisfied		No	No	No	No	No	Improved
792	Male		Increased	Increased a lot	Increased	Neutral		Yes	Yes	No	No	No	No	Increased a lot	Increased	Increased a lot	Satisfied		Yes	Yes	No	No	No	No	No	No	Increased a lot	Increased	Increased a lot	Very satisfied		No	Yes	No	No	No	No	No	Effective	More effective	Increased a lot	Very satisfied		No	Yes	Yes	No	No	Improved
793	Male		Stayed the same	Stayed the same	Increased	Satisfied		Yes	No	No	No	No	No	Increased	Increased	Increased	Satisfied		No	No	No	No	No	Yes	No	No	Increased	Increased	Increased	Satisfied		No	Yes	No	No	No	No	No	Effective	Effective	Increased	Satisfied		No	Yes	No	No	No	Improved
794	Male		Stayed the same	Stayed the same	Increased	Satisfied		Yes	No	No	No	No	No	Increased	Increased	Increased	Satisfied		No	No	No	No	No	Yes	No	No	Increased	Increased	Increased	Satisfied		No	Yes	No	No	No	No	No	Effective	Effective	Increased	Satisfied		No	Yes	No	No	No	Improved
795	Male		Decreased	Stayed the same	Increased	Satisfied		Yes	No	No	No	No	No	Increased	Increased	Increased	Satisfied		No	No	No	No	No	Yes	No	No	Increased	Increased	Increased	Satisfied		No	Yes	No	No	No	No	No	Effective	Effective	Increased	Satisfied		No	Yes	No	No	No	Improved
796	Male		Stayed the same	Stayed the same	Increased	Satisfied		Yes	No	No	No	No	No	Increased	Increased	Increased	Satisfied		No	No	No	No	No	Yes	No	No	Increased	Increased	Increased	Satisfied		No	Yes	No	No	No	No	No	Effective	Effective	Increased	Satisfied		No	Yes	No	No	No	Improved
797	Male		Decreased a lot	Stayed the same	Increased	Satisfied		Yes	No	No	No	No	No	Increased	Increased	Increased	Satisfied		No	No	No	No	No	Yes	No	No	Increased	Increased	Increased	Satisfied		No	Yes	No	No	No	No	No	Effective	Effective	Increased	Satisfied		No	Yes	No	No	No	Improved
798	Female		Stayed the same	Stayed the same	Increased	Satisfied		Yes	No	No	No	No	No	Increased	Increased	Increased	Satisfied		No	No	No	No	No	Yes	No	No	Increased	Increased	Increased	Satisfied		No	Yes	No	No	No	No	No	Effective	Effective	Increased	Satisfied		No	Yes	No	No	No	Improved
799	Male		Stayed the same	Stayed the same	Increased	Satisfied		Yes	No	No	No	No	No	Increased	Increased	Increased	Satisfied		No	No	No	No	No	Yes	No	No	Increased	Increased	Increased	Satisfied		No	Yes	No	No	No	No	No	Effective	Effective	Increased	Satisfied		No	Yes	No	No	No	Improved
800	Male		Stayed the same	Stayed the same	Stayed the same	Neutral		Yes	No	No	No	No	No	Increased	Increased	Increased	Satisfied		No	No	No	No	No	Yes	No	No	Increased	Increased	Increased	Satisfied		No	Yes	No	No	No	No	No	Effective	Effective	Increased	Satisfied		No	Yes	No	No	No	Improved
801	Female		Increased a lot	Increased	Increased a lot	Satisfied		Yes	No	No	No	No	No	Increased	Increased	Increased	Satisfied		No	No	No	No	No	Yes	No	No	Increased	Increased	Increased	Satisfied		No	Yes	No	No	No	No	No	Effective	Effective	Increased	Satisfied		No	Yes	No	No	No	Improved
802	Female		Increased	Increased	Decreased	Neutral		Yes	No	No	No	No	No	Increased	Increased	Increased	Satisfied		No	No	No	No	No	Yes	No	No	Increased	Increased	Increased	Satisfied		No	Yes	No	No	No	No	No	Effective	Effective	Increased	Satisfied		No	Yes	No	No	No	Improved
803	Male		Decreased	Increased	Stayed the same	Satisfied		Yes	No	No	No	No	No	Increased	Increased	Increased	Satisfied		No	No	No	No	No	Yes	No	No	Increased	Increased	Increased	Satisfied		No	Yes	No	No	No	No	No	Effective	Effective	Increased	Satisfied		No	Yes	No	No	No	Improved
804	Male		Increased	Increased	Increased	Satisfied		Yes	No	No	No	No	No	Increased	Increased	Increased	Satisfied		No	No	No	No	No	Yes	No	No	Increased	Increased	Increased	Satisfied		No	Yes	No	No	No	No	No	Effective	Effective	Increased	Satisfied		No	Yes	No	No	No	Improved
805	Female		Stayed the same	Stayed the same	Increased	Satisfied		Yes	No	No	No	No	No	Increased	Increased	Increased	Satisfied		No	No	No	No	No	Yes	No	No	Increased	Increased	Increased	Satisfied		No	Yes	No	No	No	No	No	Effective	Effective	Increased	Satisfied		No	Yes	No	No	No	Improved
806	Male		Stayed the same	Stayed the same	Increased	Satisfied		Yes	No	No	No	No	No	Increased	Increased	Increased	Satisfied		No	No	No	No	No	Yes	No	No	Increased	Increased	Increased	Satisfied		No	Yes	No	No	No	No	No	Effective	Effective	Increased	Satisfied		No	Yes	No	No	No	Improved
807	Male		Stayed the same	Stayed the same	Increased	Satisfied		Yes	No	No	No	No	No	Increased	Increased	Increased	Satisfied		No	No	No	No	No	Yes	No	No	Increased	Increased	Increased	Satisfied		No	Yes	No	No	No	No	No	Effective	Effective	Increased	Satisfied		No	Yes	No	No	No	Improved
808	Female		Stayed the same	Stayed the same	Increased	Satisfied		Yes	No	No	No	No	No	Increased	Increased	Increased	Satisfied		No	No	No	No	No	Yes	No	No	Increased	Increased	Increased	Satisfied		No	Yes	No	No	No	No	No	Effective	Effective	Increased	Satisfied		No	Yes	No	No	No	Improved
809	Female		Stayed the same	Stayed the same	Increased	Satisfied		Yes	No	No	No	No	No	Increased	Increased	Increased	Satisfied		No	No	No	No	No	Yes	No	No	Increased	Increased	Increased	Satisfied		No	Yes	No	No	No	No	No	Effective	Effective	Increased	Satisfied		No	Yes	No	No	No	Improved
810	Male		Stayed the same	Stayed the same	Increased	Satisfied		Yes	No	No	No	No	No	Increased	Increased	Increased	Satisfied		No	No	No	No	No	Yes	No	No	Increased	Increased	Increased	Satisfied		No	Yes	No	No	No	No	No	Effective	Effective	Increased	Satisfied		No	Yes	No	No	No	Improved
811	Male		Stayed the same	Stayed the same	Increased	Satisfied		Yes	No	No	No	No	No	Increased	Increased	Increased	Satisfied		No	No	No	No	No	Yes	No	No	Increased	Increased	Increased	Satisfied		No	Yes	No	No	No	No	No	Effective	Effective	Increased	Satisfied		No	Yes	No	No	No	Improved
812	Male		Stayed the same	Stayed the same	Increased	Satisfied		Yes	No	No	No	No	No	Increased	Increased	Increased	Satisfied		No	No	No	No	No	Yes	No	No	Increased	Increased	Increased	Satisfied		No	Yes	No	No	No	No	No	Effective	Effective	Increased	Satisfied		No	Yes	No	No	No	Improved
813	Male		Stayed the same	Stayed the same	Increased	Satisfied		Yes	No	No	No	No	No	Increased	Increased	Increased	Satisfied		No	No	No	No	No	Yes	No	No	Increased	Increased	Increased	Satisfied		No	Yes	No	No	No	No	No	Effective	Effective	Increased	Satisfied		No	Yes	No	No	No	Improved
814	Male		Stayed the same	Stayed the same	Increased	Satisfied		Yes	No	No	No	No	No	Increased	Increased	Increased	Satisfied		No	No	No	No	No	Yes	No	No	Increased	Increased	Increased	Satisfied		No	Yes	No	No	No	No	No	Effective	Effective	Increased	Satisfied		No	Yes	No	No	No	Improved
815	Male		Stayed the same	Stayed the same	Increased	Satisfied		Yes	No	No	No	No	No	Increased	Increased	Increased	Satisfied		No	No	No	No	No	Yes	No	No	Increased	Increased	Increased	Satisfied		No	Yes	No	No	No	No	No	Effective	Effective	Increased	Satisfied		No	Yes	No	No	No	Improved
816	Male		Stayed the same	Stayed the same	Increased	Satisfied		Yes	No	No	No	No	No	Increased	Increased	Increased	Satisfied		No	No	No	No	No	Yes	No	No	Increased	Increased	Increased	Satisfied		No	Yes	No	No	No	No	No	Effective	Effective	Increased	Satisfied		No	Yes	No	No	No	Improved
817	Male		Stayed the same	Stayed the same	Increased	Satisfied		Yes	No	No	No	No	No	Increased	Increased	Increased	Satisfied		No	No	No	No	No	Yes	No	No	Increased	Increased	Increased	Satisfied		No	Yes	No	No	No	No	No	Effective	Effective	Increased	Satisfied		No	Yes	No	No	No	Improved
818	Male		Stayed the same	Stayed the same	Increased	Satisfied		Yes	No	No	No	No	No	Increased	Increased	Increased	Satisfied		No	No	No	No	No	Yes	No	No	Increased	Increased	Increased	Satisfied		No	Yes	No	No	No	No	No	Effective	Effective	Increased	Satisfied		No	Yes	No	No	No	Improved
819	Female		Stayed the same	Stayed the same	Increased	Satisfied		Yes	No	No	No	No	No	Increased	Increased	Increased	Satisfied		No	No	No	No	No	Yes	No	No	Increased	Increased	Increased	Satisfied		No	Yes	No	No	No	No	No	Effective	Effective	Increased	Satisfied		No	Yes	No	No	No	Improved
820	Male		Increased a lot	Increased	Increased	Very satisfied		Yes	No	No	No	No	No	Increased	Increased	Increased	Satisfied		No	No	No	No	No	Yes	No	No	Increased	Increased	Increased	Satisfied		No	Yes	No	No	No	No	No	Effective	Effective	Increased	Satisfied		No	Yes	No	No	No	Improved
821	Female		Increased	Increased	Increased	Very satisfied		Yes	No	No	No	No	No	Increased	Increased	Increased	Satisfied		No	No	Yes	No	No	No	No	No	Stayed the same	Stayed the same	Increased	Satisfied		Yes	No	No	No	No	No	No	Effective	Effective	Increased	Satisfied		No	No	No	No	No	Improved
822	Female		Increased	Stayed the same	Increased	Satisfied		Yes	No	No	No	No	No	Stayed the same	Increased	Increased	Satisfied		Yes	No	No	No	No	No	No	No	Increased	Stayed the same	Stayed the same	Neutral		Yes	No	No	No	No	No	No	Effective	Effective	Increased	Satisfied		No	No	Yes	No	No	Improved
310	Female		Increased	Increased	Increased	Neutral		Yes	No	No	No	No	No	Stayed the same	Stayed the same	Stayed the same	Neutral		Yes	No	No	No	No	No	No	No	Decreased	Stayed the same	Decreased	Dissatisfied		No	No	No	Yes	No	No	No	Effective	Effective	Increased	Satisfied		Yes	No	No	No	No	Deteriorated a lot
823	Female		Increased	Stayed the same	Decreased	Dissatisfied		No	Yes	No	No	No	No	Increased	Decreased	Decreased	Dissatisfied		No	Yes	No	No	No	No	No	No	Increased a lot	Increased	Increased a lot	Very satisfied		No	No	No	No	No	No	No	Effective	Not effective	Increased a lot	Very satisfied		No	No	No	No	No	Improved a lot
824	Female		Stayed the same	Decreased	Stayed the same	Satisfied		No	Yes	No	No	No	Yes	Stayed the same	Stayed the same	Increased	Neutral		Yes	No	No	No	No	No	No	No	Increased	Stayed the same	Increased	Neutral		No	No	No	No	No	No	No	Effective	Effective	Increased	Satisfied		No	No	No	No	No	Improved
825	Male		Stayed the same	Stayed the same	Stayed the same	Neutral		Yes	Yes	No	No	No	No	Stayed the same	Decreased	Stayed the same	Dissatisfied		Yes	No	No	No	No	No	No	No	Increased	Increased	Increased	Satisfied		Yes	No	No	No	No	No	No	Effective	Effective	Increased	Satisfied		No	Yes	No	No	No	Stayed the same
826	Male		Stayed the same	Stayed the same	Increased	Satisfied		No	Yes	No	No	No	No	Increased	Increased	Stayed the same	Very satisfied		No	No	Yes	No	No	No	No	No	Increased a lot	Increased a lot	Increased	Very satisfied		No	No	Yes	No	No	No	No	More effective	Effective	Increased a lot	Very satisfied		No	No	Yes	No	No	Improved a lot
827	Female		Decreased a lot	Decreased a lot	Decreased	Not at all satisfied		No	Yes	No	No	No	No	Increased	Increased	Increased	Satisfied		Yes	No	No	No	No	No	No	No	Increased a lot	Increased	Increased	Very satisfied		Yes	No	No	No	No	No	No	Effective	Effective	Increased	Satisfied		No	No	Yes	No	No	Improved a lot
828	Female		Increased	Increased	Decreased	Satisfied		No	Yes	No	No	No	No	Increased	Increased a lot	Decreased	Satisfied		Yes	No	No	No	No	No	No	No	Increased	Increased a lot	Decreased	Satisfied		Yes	No	No	No	No	No	No	More effective	More effective	Increased	Satisfied		No	No	Yes	No	No	Improved a lot
829	Female		Decreased a lot	Decreased	Increased	Satisfied		No	Yes	No	No	No	No	Increased	Increased	Increased	Satisfied		Yes	No	No	No	No	No	No	No	Increased	Increased	Increased	Neutral		No	No	No	No	Yes	Yes	No	More effective	More effective	Increased a lot	Very satisfied		No	No	Yes	No	No	Improved
830	Male		Stayed the same	Stayed the same	Decreased	Not at all satisfied		Yes	Yes	Yes	No	No	No	Stayed the same	Stayed the same	Increased	Neutral		No	No	Yes	No	No	No	No	No	Stayed the same	Stayed the same	Increased	Not at all satisfied		No	No	No	No	Yes	No	Yes	Stayed the same	Stayed the same	Stayed the same	Neutral		No	No	No	No	No
831	Female		Stayed the same	Increased	Stayed the same	Neutral		No	No	No	No	No	Yes	Increased	Increased	Stayed the same	Neutral		No	Yes	No	No	No	No	No	No	Increased	Stayed the same	Increased	Satisfied		No	No	No	No	No	No	No	Effective	More effective	Increased a lot	Very satisfied		No	No	Yes	No	No	Improved
832	Female		Stayed the same	Increased	Increased	Satisfied		Yes	Yes	No	No	No	No	Increased	Increased	Increased	Satisfied		Yes	No	No	No	No	No	No	No	Increased	Increased	Increased	Satisfied		Yes	No	No	No	No	No	No	Stayed the same	Effective	Increased	Satisfied		No	No	Yes	No	No	Improved
833	Female		Stayed the same	Stayed the same	Stayed the same	Neutral		Yes	Yes	No	No	No	No	Increased	Increased	Increased	Satisfied		No	Yes	No	No	No	No	No	No	Increased	Increased a lot	Increased	Satisfied		No	Yes	No	No	No	No	No	Effective	Effective	Increased	Satisfied		No	No	Yes	No	No	Improved
834	Female		Stayed the same	Stayed the same	Stayed the same	Neutral		No	Yes	No	No	No	Yes	Stayed the same	Stayed the same	Increased	Satisfied		Yes	No	No	No	No	No	No	No	Stayed the same	Stayed the same	Stayed the same	Neutral		Yes	No	No	No	No	No	No	Effective	Effective	Increased	Satisfied		No	Yes	No	No	No	Improved
835	Female		Increased	Increased a lot	Increased	Very satisfied		Yes	Yes	Yes	No	No	No	Stayed the same	Decreased	Stayed the same	Neutral		Yes	Yes	No	No	No	No	No	No	Increased a lot	Increased	Increased	Satisfied		No	Yes	No	No	No	No	No	More effective	More effective	Increased a lot	Very satisfied		No	Yes	No	No	No	Improved
836	Female		Stayed the same	Stayed the same	Stayed the same	Neutral		Yes	Yes	No	No	No	No	Increased	Increased a lot	Stayed the same	Neutral		No	Yes	No	No	No	No	No	No	Stayed the same	Stayed the same	Increased	Neutral		Yes	No	No	No	No	No	No	More effective	Effective	Increased	Neutral		No	Yes	No	No	No	Deteriorated
837	Male		Stayed the same	Increased	Stayed the same	Satisfied		No	No	Yes	Yes	Yes	No	Stayed the same	Decreased	Decreased	Neutral		No	No	Yes	No	No	No	No	No	Stayed the same	Stayed the same	Stayed the same	Neutral		Yes	No	No	No	No	No	No	Effective	Effective	Increased	Satisfied		No	No	No	No	No	Stayed the same
838	Female		Increased	Increased	Decreased	Dissatisfied		No	Yes	No	No	No	No	Decreased a lot	Decreased	Decreased	Dissatisfied		No	Yes	No	No	No	No	No	No	Decreased a lot	Decreased	Decreased	Dissatisfied		Yes	No	No	No	No	No	No	Less effective	Less effective	Decreased	Dissatisfied		No	Yes	No	No	No	Deteriorated a lot
839	Female		Stayed the same	Stayed the same	Stayed the same	Neutral		Yes	No	Yes	No	No	No	Increased	Increased	Increased	Satisfied		Yes	No	No	No	No	No	No	No	Increased	Increased	Increased	Satisfied		Yes	No	No	No	No	No	No	Effective	Effective	Stayed the same	Neutral		No	Yes	No	No	No	Stayed the same
840	Female		Increased	Increased	Increased	Satisfied		Yes	No	No	No	No	No	Increased	Decreased	Decreased	Dissatisfied		Yes	No	No	No	No	No	No	No	Increased	Increased	Increased	Satisfied		No	Yes	No	No	No	No	No	Less effective	Stayed the same	Increased	Satisfied		No	Yes	No	No	No	Improved
841	Female		Decreased a lot	Decreased a lot	Decreased a lot	Not at all satisfied		Yes	Yes	No	No	No	No	Increased a lot	Increased a lot	Increased a lot	Very satisfied		Yes	Yes	No	No	No	No	No	No	Increased a lot	Increased a lot	Increased a lot	Very satisfied		No	Yes	No	No	No	No	No	More effective	More effective	Increased a lot	Very satisfied		No	Yes	No	No	No	Improved a lot
842	Male		Stayed the same	Stayed the same	Stayed the same	Neutral		Yes	No	No	No	No	No	Stayed the same	Stayed the same	Stayed the same	Neutral		No	Yes	No	No	No	No	No	No	Stayed the same	Stayed the same	Decreased a lot	Dissatisfied		No	Yes	No	No	No	No	No	Stayed the same	Stayed the same	Stayed the same	Neutral		No	No	Yes	Yes	No	Improved a lot
843	Male		Decreased	Decreased	Decreased a lot	Neutral		Yes	Yes	No	No	No	No	Stayed the same	Stayed the same	Stayed the same	Neutral		No	No	Yes	No	No	No	No	No	Decreased	Decreased	Stayed the same	Dissatisfied		No	Yes	No	No	No	No	No	Stayed the same	Stayed the same	Stayed the same	Neutral		No	Yes	No	No	No	Improved
844	Male		Stayed the same	Stayed the same	Stayed the same	Neutral		Yes	Yes	Yes	No	No	No	Decreased a lot	Stayed the same	Decreased	Dissatisfied		No	No	Yes	No	No	No	No	No	Stayed the same	Decreased	Decreased	Neutral		Yes	No	No	No	No	No	No	Stayed the same	Stayed the same	Stayed the same	Neutral		No	No	Yes	No	No	Deteriorated
845	Male		Stayed the same	Stayed the same	Stayed the same	Neutral		Yes	No	No	Yes	No	Yes	Increased	Decreased	Stayed the same	Dissatisfied		No	No	No	No	No	No	No	No	Increased	Increased a lot	Increased a lot	Satisfied		No	No	Yes	No	No	No	No	More effective	More effective	Increased a lot	Very satisfied		Yes	No	No	No	No	Stayed the same
846	Female		Decreased	Decreased	Stayed the same	Neutral		Yes	No	No	No	No	No	Increased a lot	Stayed the same	Increased	Satisfied		No	Yes	No	No	No	No	No	No	Stayed the same	Stayed the same	Stayed the same	Neutral		No	No	No	No	Yes	No	No	Stayed the same	Less effective	Increased	Neutral		No	Yes	No	No	No	Improved
1025	Female		Increased	Increased	Increased	Satisfied		No	Yes	No	No	No	No	Increased	Stayed the same	Stayed the same	Satisfied		Yes	No	No	No	No	No	No	No	Stayed the same	Stayed the same	Increased a lot	Satisfied		Yes	No	No	No	No	No	No	Effective	Effective	Increased	Satisfied		No	Yes	No	No	No	Improved
1026	Female		Stayed the same	Increased	Stayed the same	Dissatisfied		No	Yes	No	No	No	No	Increased	Stayed the same	Stayed the same	Dissatisfied		Yes	No	No	No	No	No	No	No	Increased	Stayed the same	Decreased	Dissatisfied		Yes	No	No	No	No	No	No	Effective	Effective	Increased	Satisfied		No	No	Yes	No	No	Improved
1027	Female		Increased	Decreased	Increased	Neutral		Yes	Yes	No	No	No	No	Increased	Increased	Increased	Dissatisfied		Yes	No	No	No	No	No	No	No	Decreased a lot	Decreased a lot	Stayed the same	Dissatisfied		No	Yes	No	No	No	No	No	Effective	Stayed the same	Stayed the same	Neutral		No	Yes	No	No	No	Improved a lot
1028	Female		Stayed the same	Increased	Increased	Satisfied		Yes	Yes	No	No	No	No	Increased	Stayed the same	Stayed the same	Satisfied		Yes	No	No	No	No	No	No	No	Increased	Decreased	Stayed the same	Dissatisfied		Yes	No	No	No	No	No	No	Effective	Effective	Increased	Satisfied		Yes	No	Yes	No	No	Stayed the same
1029	Female		Increased	Increased	Increased a lot	Satisfied		Yes	Yes	No	No	No	Yes	Increased	Increased	Increased	Satisfied		No	Yes	No	No	No	No	No	No	Increased a lot	Increased	Increased	Satisfied		Yes	Yes	Yes	No	No	No	No	Effective	Effective	Increased	Satisfied		No	No	Yes	No	No	Improved a lot
1030	Female		Stayed the same	Stayed the same	Stayed the same	Dissatisfied		No	Yes	No	No	No	No	Stayed the same	Stayed the same	Decreased	Dissatisfied		Yes	Yes	No	No	No	No	No	No	Stayed the same	Stayed the same	Stayed the same	Dissatisfied		No	Yes	Yes	Yes	Yes	No	No	Stayed the same	Stayed the same	Decreased	Dissatisfied		No	No	Yes	No	No	Improved
1031	Female		Increased	Stayed the same	Increased a lot	Very satisfied		No	Yes	No	No	No	No	Increased	Stayed the same	Increased	Satisfied		Yes	Yes	Yes	No	No	No	No	No	Increased a lot	Increased a lot	Increased a lot	Very satisfied		No	Yes	No	No	No	No	No	More effective	More effective	Increased a lot	Very satisfied		No	No	No	No	No	Improved a lot
1032	Female		Increased	Increased	Increased a lot	Satisfied		Yes	Yes	No	No	No	No	Increased	Stayed the same	Stayed the same	Satisfied		Yes	Yes	No	No	No	No	No	No	Increased a lot	Increased	Increased	Satisfied		Yes	Yes	Yes	No	No	No	No	Effective	More effective	Increased	Satisfied		No	No	No	No	No	Improved a lot
1033	Female		Increased	Increased a lot	Increased	Neutral		No	Yes	No	No	No	No	Decreased	Stayed the same	Increased	Neutral		Yes	No	Yes	No	No	No	No	No	Decreased	Decreased	Stayed the same	Neutral		No	Yes	No	No	No	No	No	Less effective	More effective	Increased a lot	Satisfied		No	No	Yes	No	No	Deteriorated
1034	Female		Increased	Increased	Increased	Satisfied		No	Yes	No	No	No	No	Stayed the same	Stayed the same	Stayed the same	Satisfied		Yes	No	No	No	No	No	No	No	Stayed the same	Stayed the same	Stayed the same	Satisfied		No	Yes	Yes	No	No	No	No	Effective	Effective	Increased	Satisfied		No	No	Yes	No	No	Improved
1035	Male		Increased	Increased	Increased	Satisfied		Yes	Yes	No	No	No	No	Stayed the same	Stayed the same	Stayed the same	Neutral		Yes	No	No	No	No	No	No	No	Increased	Increased	Increased	Satisfied		No	Yes	No	No	No	No	No	Effective	Effective	Increased	Satisfied		No	No	Yes	No	No	Improved
1036	Male		Increased	Increased	Increased a lot	Satisfied		Yes	Yes	No	No	No	No	Increased	Stayed the same	Increased	Satisfied		Yes	No	No	No	No	No	No	No	Increased	Increased	Increased	Satisfied		No	No	Yes	No	No	No	No	More effective	Effective	Increased	Satisfied		No	No	Yes	No	No	Improved
1037	Male		Increased a lot	Increased a lot	Increased a lot	Very satisfied		Yes	Yes	Yes	No	No	No	Increased a lot	Increased	Increased	Satisfied		No	No	No	No	Yes	No	No	No	Increased	Increased	Increased	Very satisfied		No	No	No	Yes	No	No	No	Effective	Effective	Increased	Very satisfied		Yes	No	No	No	No	Improved a lot
1038	Male		Increased	Increased	Increased a lot	Satisfied		Yes	Yes	No	No	No	No	Increased	Stayed the same	Increased	Satisfied		Yes	No	No	No	No	No	No	No	Increased a lot	Increased	Increased	Satisfied		Yes	No	No	No	No	No	No	More effective	Effective	Increased a lot	Very satisfied		No	No	Yes	No	No	Improved a lot
1039	Male		Stayed the same	Increased a lot	Increased	Satisfied		No	Yes	No	No	No	No	Increased	Increased	Increased	Satisfied		Yes	No	No	No	No	No	No	No	Stayed the same	Increased	Increased	Satisfied		Yes	Yes	Yes	No	No	No	No	More effective	Effective	Increased a lot	Very satisfied		No	No	Yes	No	No	Improved
1040	Male		Increased a lot	Stayed the same	Increased	Very satisfied		No	Yes	No	No	No	No	Stayed the same	Increased	Stayed the same	Neutral		Yes	No	No	No	No	No	No	No	Increased	Increased a lot	Increased a lot	Very satisfied		No	No	Yes	Yes	No	No	No	More effective	More effective	Increased	Very satisfied		Yes	Yes	No	No	No	Improved a lot
1041	Male		Increased	Stayed the same	Stayed the same	Not at all satisfied		Yes	Yes	No	No	No	No	Decreased	Decreased	Stayed the same	Dissatisfied		No	No	No	No	No	No	No	No	Decreased a lot	Stayed the same	Stayed the same	Satisfied		No	No	Yes	No	No	No	No	Stayed the same	Less effective	Stayed the same	Satisfied		No	No	Yes	No	No	Stayed the same
1042	Male		Increased	Increased	Increased	Satisfied		No	No	No	Yes	No	No	Stayed the same	Stayed the same	Increased	Satisfied		No	No	No	Yes	No	No	No	Yes	Stayed the same	Stayed the same	Increased	Satisfied		No	No	Yes	No	No	No	No	Stayed the same	Effective	Stayed the same	Satisfied		No	No	Yes	No	No	Stayed the same
1043	Male		Stayed the same	Increased	Increased	Satisfied		No	No	Yes	No	No	No	Stayed the same	Decreased	Decreased	Neutral		Yes	Yes	No	No	No	No	No	No	Increased	Stayed the same	Decreased	Neutral		No	Yes	No	No	No	No	No	More effective	Effective	Stayed the same	Satisfied		No	No	No	No	No	Stayed the same
1044	Male		Increased	Stayed the same	Stayed the same	Neutral		Yes	No	No	No	No	No	Increased	Stayed the same	Stayed the same	Satisfied		No	Yes	No	No	No	No	No	No	Stayed the same	Stayed the same	Stayed the same	Dissatisfied		Yes	No	Yes	No	No	Yes	No	Effective	Effective	Increased	Neutral		Yes	No	No	No	Yes	Stayed the same
1045	Male		Increased	Increased	Increased	Satisfied		No	Yes	No	No	No	Yes	Increased	Stayed the same	Stayed the same	Satisfied		No	Yes	No	No	No	No	No	No	Stayed the same	Stayed the same	Stayed the same	Satisfied		Yes	No	No	Yes	No	No	No	Effective	Effective	Increased	Satisfied		No	No	Yes	No	No	Stayed the same
1046	Male		Increased a lot	Increased	Increased a lot	Very satisfied		Yes	Yes	Yes	No	No	No	Stayed the same	Decreased	Stayed the same	Satisfied		Yes	Yes	No	No	No	No	No	No	Stayed the same	Stayed the same	Decreased a lot	Not at all satisfied		No	Yes	No	Yes	No	No	No	More effective	More effective	Increased a lot	Very satisfied		Yes	No	No	No	No	Improved
1047	Male		Increased a lot	Increased a lot	Increased	Very satisfied		No	Yes	No	No	No	Yes	Increased	Increased	Increased a lot	Satisfied		Yes	Yes	No	No	No	No	No	No	Increased a lot	Increased a lot	Increased	Very satisfied		No	Yes	Yes	No	No	No	No	More effective	More effective	Increased a lot	Very satisfied		No	No	Yes	No	No	Improved
1048	Male		Increased	Increased a lot	Increased a lot	Very satisfied		No	Yes	No	No	No	No	Increased a lot	Increased	Increased a lot	Very satisfied		No	No	Yes	No	No	No	No	No	Stayed the same	Increased	Stayed the same	Satisfied		Yes	Yes	No	No	No	No	No	More effective	Less effective	Increased	Very satisfied		No	No	Yes	No	No	Deteriorated a lot
1049	Female		Increased	Increased	Increased a lot	Satisfied		Yes	Yes	No	No	No	No	Increased a lot	Increased a lot	Increased a lot	Very satisfied		No	No	Yes	No	No	No	No	No	Stayed the same	Stayed the same	Stayed the same	Neutral		No	No	Yes	No	No	No	No	Effective	Effective	Increased	Satisfied		No	No	Yes	No	No	Improved a lot
1050	Female		Increased a lot	Increased a lot	Increased a lot	Very satisfied		No	No	Yes	No	No	No	Increased	Increased a lot	Increased	Neutral		No	Yes	No	No	No	No	No	No	Stayed the same	Stayed the same	Stayed the same	Neutral		No	No	No	No	No	No	No	More effective	Effective	Increased	Satisfied		No	No	Yes	No	No	Improved
1051	Female		Increased	Increased	Increased	Satisfied		No	Yes	Yes	No	No	No	Increased	Stayed the same	Increased	Satisfied		Yes	Yes	No	No	No	No	No	No	Increased	Increased	Increased	Very satisfied		No	No	Yes	No	No	No	No	More effective	Effective	Increased a lot	Very satisfied		Yes	No	Yes	No	No	Improved
1052	Female		Increased a lot	Increased a lot	Increased a lot	Very satisfied		Yes	No	No	No	No	No	Increased	Increased	Increased	Satisfied		No	Yes	Yes	No	No	No	No	No	Increased	Increased	Increased	Satisfied		No	No	Yes	No	No	No	No	More effective	More effective	Increased	Satisfied		No	No	Yes	No	No	Improved a lot
1053	Male		Stayed the same	Increased	Stayed the same	Neutral		Yes	Yes	No	No	No	No	Decreased	Decreased a lot	Decreased a lot	Dissatisfied		No	Yes	No	No	No	No	No	No	Stayed the same	Decreased a lot	Decreased	Dissatisfied		No	No	No	No	No	No	No	Effective	More effective	Increased	Very satisfied		No	No	Yes	No	No	Stayed the same
1056	Male		Increased	Increased	Increased a lot	Very satisfied		Yes	No	No	No	No	No	Stayed the same	Increased	Increased	Neutral		Yes	Yes	No	No	No	No	No	No	Stayed the same	Increased	Increased	Satisfied		Yes	No	No	No	No	No	No	More effective	More effective	Increased a lot	Very satisfied		No	No	Yes	No	No	Improved
1057	Female		Increased	Increased	Increased a lot	Satisfied		Yes	Yes	No	No	No	No	Increased	Decreased	Increased	Dissatisfied		Yes	Yes	No	No	No	No	No	No	Stayed the same	Stayed the same	Stayed the same	Dissatisfied		No	Yes	Yes	No	No	No	No	Effective	Less effective	Stayed the same	Dissatisfied		Yes	Yes	No	No	No	Improved
1058	Female		Stayed the same	Increased	Increased	Satisfied		No	Yes	No	No	No	No	Stayed the same	Decreased	Decreased	Dissatisfied		No	Yes	No	No	No	No	No	No	Increased	Increased	Increased	Satisfied		No	Yes	No	No	No	No	No	Effective	Effective	Increased	Satisfied		No	No	Yes	No	No	Improved
1059	Male		Increased	Increased a lot	Increased	Satisfied		No	Yes	No	No	No	No	Increased	Stayed the same	Stayed the same	Neutral		Yes	Yes	No	No	No	No	No	No	Increased	Increased	Increased	Satisfied		No	No	Yes	No	No	No	No	Effective	Effective	Increased a lot	Satisfied		No	No	Yes	No	No	Improved a lot
1060	Female		Increased	Stayed the same	Increased	Satisfied		No	Yes	No	No	No	No	Stayed the same	Decreased a lot	Decreased	Dissatisfied		Yes	Yes	No	No	No	No	No	No	Stayed the same	Decreased	Stayed the same	Dissatisfied		No	Yes	No	No	No	No	No	Effective	Stayed the same	Stayed the same	Satisfied		No	No	Yes	No	No	Improved
1061	Female		Increased a lot	Increased	Increased a lot	Very satisfied		No	No	No	No	Yes	No	Increased	Increased a lot	Increased a lot	Very satisfied		No	Yes	Yes	No	No	No	No	No	Increased a lot	Increased	Increased	Satisfied		No	Yes	No	No	Yes	No	No	More effective	More effective	Increased a lot	Very satisfied		No	No	Yes	No	No	Improved a lot
1062	Female		Increased	Increased	Increased	Satisfied		Yes	Yes	No	No	No	No	Increased a lot	Increased a lot	Increased a lot	Very satisfied		No	Yes	No	No	No	No	No	No	Increased a lot	Increased	Increased a lot	Very satisfied		No	No	Yes	No	No	No	No	More effective	More effective	Increased a lot	Very satisfied		No	No	Yes	No	No	Improved a lot
1063	Female		Increased	Increased	Increased	Satisfied		No	Yes	No	No	No	No	Increased	Increased	Increased	Satisfied		No	No	No	No	No	No	Yes	No	Increased a lot	Stayed the same	Increased	Satisfied		Yes	Yes	No	No	No	No	No	More effective	More effective	Increased a lot	Very satisfied		No	No	Yes	No	No	Improved
1064	Male		Increased	Increased a lot	Increased a lot	Very satisfied		No	No	No	No	No	No	Increased	Stayed the same	Increased	Very satisfied		No	Yes	No	No	No	No	No	No	Increased a lot	Increased a lot	Increased	Very satisfied		No	Yes	No	No	No	No	No	Effective	More effective	Increased	Very satisfied		No	No	Yes	No	No	Improved
1065	Female		Increased	Increased	Increased a lot	Very satisfied		No	Yes	No	No	No	No	Increased	Increased	Increased	Satisfied		No	Yes	No	No	No	No	No	No	Increased	Increased	Increased	Satisfied		No	No	Yes	No	No	No	No	More effective	More effective	Increased	Satisfied		No	Yes	No	No	No	Improved
1066	Female		Stayed the same	Stayed the same	Decreased	Dissatisfied		No	Yes	No	No	No	No	Increased	Increased	Increased a lot	Satisfied		No	Yes	No	No	No	No	No	No	Increased	Increased	Stayed the same	Dissatisfied		No	No	Yes	No	No	No	No	Effective	More effective	Increased a lot	Very satisfied		No	No	Yes	No	No	Improved
1067	Female		Decreased	Increased a lot	Increased	Satisfied		No	Yes	No	No	No	No	Decreased	Stayed the same	Stayed the same	Dissatisfied		No	Yes	No	No	No	No	No	No	Decreased	Decreased	Stayed the same	Satisfied		No	No	Yes	No	No	No	No	More effective	Effective	Stayed the same	Dissatisfied		No	No	No	No	No	Improved
1068	Female		Decreased	Stayed the same	Increased	Satisfied		No	Yes	No	No	No	No	Stayed the same	Decreased	Decreased	Dissatisfied		Yes	Yes	No	No	No	No	No	No	Decreased	Decreased	Decreased	Dissatisfied		No	No	Yes	No	No	No	No	More effective	More effective	Increased a lot	Very satisfied		No	Yes	No	No	No	Improved
1069	Female		Increased a lot	Increased	Increased	Satisfied		No	Yes	No	No	No	No	Increased	Stayed the same	Stayed the same	Satisfied		Yes	Yes	No	No	No	No	No	No	Increased	Increased	Increased	Satisfied		Yes	No	No	No	No	No	No	Effective	Effective	Increased	Satisfied		Yes	No	No	No	No	Improved a lot
1070	Male		Increased	Increased	Increased	Satisfied		Yes	Yes	No	No	No	No	Increased	Increased	Increased	Satisfied		No	Yes	No	No	No	No	No	No	Decreased	Decreased a lot	Decreased	Dissatisfied		No	Yes	No	No	No	No	No	Effective	Effective	Increased a lot	Very satisfied		No	No	Yes	No	No	Stayed the same
1071	Male		Increased	Increased	Increased a lot	Neutral		Yes	Yes	No	No	No	No	Increased a lot	Increased a lot	Increased a lot	Satisfied		No	Yes	Yes	No	No	No	No	No	Increased a lot	Increased a lot	Increased a lot	Satisfied		No	Yes	Yes	No	No	No	No	Effective	Effective	Increased	Satisfied		No	Yes	No	Yes	No	Improved a lot
1072	Male		Increased	Increased	Increased a lot	Neutral		No	No	No	No	No	No	Increased a lot	Increased a lot	Increased a lot	Satisfied		Yes	No	No	Yes	No	No	No	No	Increased	Stayed the same	Increased	Satisfied		Yes	No	No	Yes	No	No	No	Effective	Stayed the same	Increased	Satisfied		No	Yes	No	No	No	Improved
1073	Male		Increased	Increased	Increased a lot	Neutral		No	Yes	No	No	No	No	Increased a lot	Decreased	Stayed the same	Satisfied		No	Yes	Yes	No	No	No	No	No	Increased	Increased	Increased	Satisfied		No	No	No	No	No	No	Yes	More effective	Effective	Stayed the same	Satisfied		No	No	Yes	No	No	Improved
1074	Male		Increased	Increased	Increased a lot	Neutral		Yes	No	No	No	No	No	Increased a lot	Decreased a lot	Increased a lot	Not at all satisfied		No	Yes	Yes	No	No	No	No	No	Increased a lot	Increased a lot	Increased	Satisfied		Yes	No	No	No	Yes	No	No	Effective	More effective	Increased	Very satisfied		No	No	Yes	No	No	Improved a lot
1075	Male		Increased	Increased	Increased a lot	Neutral		Yes	No	Yes	No	No	No	Increased a lot	Increased a lot	Increased a lot	Satisfied		No	No	Yes	Yes	No	No	No	No	Increased a lot	Increased a lot	Increased a lot	Satisfied		No	Yes	No	No	No	Yes	No	More effective	Effective	Increased a lot	Very satisfied		No	Yes	No	No	No	Improved a lot
1077	Male		Increased	Increased	Increased a lot	Neutral		No	Yes	No	No	No	No	Increased a lot	Increased a lot	Increased a lot	Satisfied		No	Yes	No	No	No	No	No	No	Stayed the same	Stayed the same	Increased	Neutral		No	No	Yes	No	No	No	No	More effective	More effective	Increased	Very satisfied		No	No	Yes	No	No	Improved
1078	Male		Increased	Increased	Increased a lot	Neutral		No	Yes	No	No	No	No	Increased a lot	Increased a lot	Increased a lot	Satisfied		Yes	Yes	Yes	No	No	No	No	No	Stayed the same	Increased	Increased	Satisfied		No	No	Yes	No	No	No	No	More effective	Effective	Increased	Satisfied		No	No	Yes	No	No	Improved
1079	Male		Increased	Increased	Increased a lot	Neutral		No	Yes	No	No	No	Yes	Increased a lot	Increased a lot	Increased a lot	Satisfied		No	Yes	No	No	No	No	No	No	Stayed the same	Stayed the same	Stayed the same	Satisfied		No	Yes	No	No	No	Yes	No	Effective	Effective	Increased	Satisfied		No	Yes	No	No	No	Improved
1080	Male		Increased	Increased	Increased a lot	Neutral		No	No	No	Yes	No	No	Increased a lot	Increased	Increased a lot	Not at all satisfied		Yes	No	No	No	No	No	No	No	Stayed the same	Increased	Increased	Very satisfied		No	Yes	No	No	No	No	No	More effective	Effective	Increased a lot	Satisfied		No	Yes	No	No	No	Improved
1081	Female		Increased	Increased	Increased a lot	Neutral		Yes	No	No	No	No	No	Increased a lot	Increased a lot	Increased a lot	Satisfied		No	No	No	No	No	No	No	Yes	Stayed the same	Increased	Increased	Very satisfied		No	Yes	No	No	No	No	No	Effective	Effective	Increased a lot	Very satisfied		No	No	Yes	No	No	Improved
1082	Female		Stayed the same	Increased	Stayed the same	Satisfied		No	Yes	No	No	No	No	Increased a lot	Increased a lot	Increased a lot	Satisfied		No	Yes	No	No	No	No	No	No	Increased	Increased	Increased	Satisfied		No	Yes	No	No	No	No	No	Effective	Effective	Increased	Satisfied		No	No	Yes	No	No	Improved
1083	Male		Stayed the same	Stayed the same	Decreased	Neutral		No	Yes	No	No	No	No	Increased a lot	Increased a lot	Increased a lot	Satisfied		Yes	No	No	No	No	No	No	No	Decreased	Increased	Stayed the same	Satisfied		No	Yes	No	No	No	No	No	Effective	Effective	Stayed the same	Satisfied		No	No	Yes	No	No	Stayed the same
1084	Male		Decreased	Decreased	Decreased	Dissatisfied		No	Yes	No	No	No	No	Increased a lot	Decreased a lot	Increased a lot	Satisfied		No	No	Yes	No	No	No	No	No	Stayed the same	Stayed the same	Stayed the same	Dissatisfied		No	No	No	No	No	No	No	Stayed the same	Effective	Stayed the same	Satisfied		No	No	No	Yes	No	Deteriorated
1085	Male		Increased	Increased	Stayed the same	Satisfied		No	No	Yes	No	No	No	Increased a lot	Increased a lot	Increased a lot	Satisfied		Yes	No	No	No	No	No	No	No	Stayed the same	Stayed the same	Decreased	Dissatisfied		No	No	Yes	No	No	No	No	Effective	Stayed the same	Increased	Satisfied		No	No	Yes	No	No	Stayed the same
1086	Male		Stayed the same	Decreased	Stayed the same	Dissatisfied		Yes	Yes	No	No	No	No	Decreased	Increased a lot	Increased a lot	Satisfied		No	No	Yes	No	No	No	No	No	Decreased	Stayed the same	Stayed the same	Dissatisfied		No	No	No	Yes	No	No	No	Effective	Effective	Increased	Satisfied		Yes	Yes	No	No	No	Improved
1087	Female		Increased	Increased a lot	Increased a lot	Satisfied		No	Yes	No	No	No	No	Stayed the same	Increased	Increased	Dissatisfied		No	Yes	No	No	No	No	No	No	Increased	Increased	Increased	Satisfied		No	Yes	Yes	No	No	No	No	More effective	More effective	Increased a lot	Very satisfied		No	Yes	No	No	No	Improved
1088	Female		Increased	Increased	Increased	Very satisfied		No	Yes	No	No	No	No	Stayed the same	Increased	Increased	Satisfied		Yes	No	No	No	No	No	No	No	Increased	Increased	Increased	Very satisfied		No	No	Yes	No	No	No	No	More effective	More effective	Increased	Satisfied		Yes	No	No	No	No	Improved a lot
1089	Male		Increased	Increased	Stayed the same	Satisfied		No	No	Yes	No	No	No	Stayed the same	Increased	Increased a lot	Neutral		Yes	No	No	No	No	No	No	No	Increased a lot	Increased a lot	Increased	Satisfied		Yes	No	No	No	No	No	No	More effective	Stayed the same	Increased a lot	Satisfied		No	No	Yes	No	No	Improved
1090	Male		Stayed the same	Stayed the same	Stayed the same	Neutral		No	Yes	No	No	No	No	Increased	Increased	Increased	Satisfied		No	Yes	No	No	No	No	No	No	Stayed the same	Stayed the same	Increased	Satisfied		No	No	Yes	No	No	No	No	Effective	Effective	Increased	Satisfied		No	Yes	No	No	No	Improved
1091	Male		Stayed the same	Increased	Stayed the same	Dissatisfied		Yes	No	No	No	No	No	Increased a lot	Decreased a lot	Stayed the same	Not at all satisfied		No	Yes	Yes	No	No	No	No	No	Increased	Increased	Stayed the same	Dissatisfied		No	No	No	Yes	No	No	No	Effective	More effective	Increased	Satisfied		Yes	No	No	No	No	Improved
1092	Male		Increased	Increased	Increased	Neutral		No	Yes	No	No	No	No	Increased	Increased	Increased	Satisfied		No	Yes	No	No	No	No	No	No	Increased	Increased	Increased	Satisfied		No	No	Yes	No	No	No	No	Effective	Effective	Increased	Satisfied		Yes	No	No	No	No	Improved
1093	Male		Stayed the same	Decreased	Increased	Very satisfied		No	Yes	Yes	No	No	No	Stayed the same	Increased	Increased a lot	Satisfied		Yes	No	No	No	No	No	No	No	Increased	Decreased	Stayed the same	Satisfied		No	Yes	No	No	No	No	No	Effective	Effective	Increased	Satisfied		No	No	Yes	No	No	Improved
1094	Male		Increased	Increased	Increased	Satisfied		Yes	Yes	No	No	No	No	Stayed the same	Stayed the same	Increased	Satisfied		Yes	Yes	No	No	No	No	No	No	Increased	Increased	Increased	Satisfied		No	Yes	No	No	No	No	No	Effective	Effective	Increased a lot	Satisfied		No	No	Yes	No	No	Improved
1095	Male		Increased	Increased	Increased	Satisfied		Yes	Yes	No	No	No	No	Stayed the same	Stayed the same	Stayed the same	Satisfied		Yes	No	No	No	No	No	No	No	Increased	Increased	Increased	Satisfied		Yes	Yes	Yes	No	No	No	No	Effective	Effective	Increased	Satisfied		No	No	No	No	No	Improved
1096	Female		Increased	Increased	Increased	Satisfied		No	Yes	No	No	No	No	Increased	Increased	Increased	Satisfied		No	Yes	No	No	No	No	No	No	Increased	Increased	Increased	Satisfied		No	Yes	No	No	No	No	No	More effective	Effective	Increased	Satisfied		No	Yes	No	No	No	Improved
1097	Female		Stayed the same	Increased	Increased	Neutral		No	Yes	No	No	No	No	Decreased	Decreased	Decreased	Satisfied		Yes	Yes	No	No	No	No	No	No	Increased	Stayed the same	Increased	Satisfied		Yes	No	No	No	No	No	No	Effective	Effective	Increased	Satisfied		No	Yes	No	No	No	Improved a lot
1098	Female		Increased	Increased	Increased	Satisfied		No	Yes	No	No	No	No	Stayed the same	Increased	Increased	Dissatisfied		Yes	No	No	No	No	No	No	No	Increased	Increased	Increased	Satisfied		No	No	Yes	No	No	No	No	More effective	More effective	Increased a lot	Very satisfied		No	Yes	No	No	No	Improved
1099	Female		Stayed the same	Increased	Increased	Satisfied		Yes	No	No	No	No	No	Stayed the same	Increased	Increased	Satisfied		Yes	Yes	No	No	No	No	No	No	Increased a lot	Increased a lot	Increased a lot	Very satisfied		Yes	Yes	No	No	No	No	No	More effective	More effective	Increased a lot	Very satisfied		Yes	No	No	No	No	Improved
1100	Female		Stayed the same	Increased	Increased	Satisfied		Yes	Yes	No	No	No	No	Increased	Increased a lot	Increased a lot	Satisfied		Yes	No	No	No	Yes	No	No	No	Stayed the same	Increased	Increased	Satisfied		Yes	Yes	Yes	No	No	No	No	More effective	More effective	Increased	Very satisfied		No	Yes	No	No	No	Improved
1714	Female		Increased a lot	Increased a lot	Stayed the same	Neutral		No	No	No	No	No	No	Increased a lot	Increased	Increased a lot	Satisfied		Yes	Yes	No	No	No	No	No	No	Increased	Increased a lot	Increased a lot	Neutral		No	No	No	No	Yes	No	No	Less effective	Effective	Increased a lot	Very satisfied		No	No	Yes	No	No	Improved a lot
1715	Female		Increased a lot	Increased a lot	Increased a lot	Very satisfied		Yes	No	No	No	No	No	Increased a lot	Increased a lot	Increased a lot	Very satisfied		Yes	Yes	No	No	No	No	No	No	Increased a lot	Increased a lot	Increased a lot	Very satisfied		No	Yes	No	No	No	No	No	More effective	More effective	Increased	Very satisfied		No	No	No	No	No	Improved a lot
1716	Female		Increased	Increased	Increased a lot	Satisfied		Yes	Yes	No	No	No	No	Increased	Increased	Increased	Satisfied		Yes	Yes	No	No	No	No	No	No	Increased a lot	Increased	Increased	Very satisfied		Yes	No	Yes	Yes	No	No	No	Effective	More effective	Increased a lot	Satisfied		No	No	Yes	No	No	Stayed the same
1717	Female		Increased	Increased	Increased	Satisfied		No	No	No	No	No	No	Increased	Increased a lot	Stayed the same	Satisfied		No	No	No	No	No	No	No	No	Decreased	Stayed the same				No	No	No	No	No	No	No						No	No	No	No	No
1718	Female		Increased	Increased	Increased	Not at all satisfied		No	Yes	No	No	No	No	Increased a lot	Stayed the same	Decreased	Neutral		Yes	Yes	No	No	No	No	No	No	Decreased	Stayed the same	Decreased	Not at all satisfied		Yes	Yes	Yes	No	No	No	No	More effective	More effective	Increased	Satisfied		No	No	No	No	No	Stayed the same
1719	Female		Increased	Increased	Increased	Satisfied		Yes	Yes	No	No	No	No	Increased	Increased	Increased	Satisfied		No	No	Yes	Yes	No	No	No	No	Increased	Increased a lot	Increased	Neutral		No	Yes	No	Yes	No	No	No	Effective	Less effective	Increased	Satisfied		No	No	Yes	No	No	Stayed the same
1720	Female		Increased a lot	Increased	Stayed the same	Very satisfied		Yes	Yes	No	No	No	No	Increased	Increased	Stayed the same	Very satisfied		Yes	Yes	No	No	No	No	No	No	Increased a lot	Increased	Increased	Satisfied		Yes	Yes	Yes	No	No	No	No	Effective	More effective	Increased	Satisfied		No	No	No	No	No	Stayed the same
1721	Female		Increased a lot	Decreased	Increased	Satisfied		No	Yes	No	No	No	No	Increased a lot	Increased a lot	Increased a lot	Very satisfied		No	No	No	No	No	No	No	No	Increased	Decreased	Increased	Satisfied		No	No	Yes	No	No	No	No	Effective	Effective	Increased a lot	Satisfied		No	No	No	No	No	Improved
1722	Female		Increased a lot	Increased a lot	Increased a lot	Very satisfied		Yes	No	No	No	No	No	Increased a lot	Increased	Increased a lot	Very satisfied		No	Yes	No	No	No	No	No	No	Increased a lot	Increased a lot	Increased a lot	Satisfied		No	Yes	No	No	Yes	No	No	More effective	More effective	Increased	Very satisfied		No	No	Yes	No	No	Improved a lot
1723	Female		Increased	Increased a lot	Decreased	Dissatisfied		No	No	No	No	No	No	Increased	Increased a lot	Decreased	Satisfied		Yes	No	No	No	No	No	No	No	Decreased	Increased	Increased	Neutral		Yes	No	No	No	No	No	No	Effective	Effective	Increased a lot	Very satisfied		No	Yes	Yes	No	No	Improved
1724	Female		Increased	Increased	Increased a lot	Very satisfied		Yes	Yes	No	No	No	Yes	Increased	Increased a lot	Increased a lot	Very satisfied		Yes	Yes	No	No	No	No	No	No	Increased a lot	Increased a lot	Increased a lot	Very satisfied		Yes	Yes	No	No	No	No	No	More effective	More effective	Increased a lot	Very satisfied		Yes	No	No	No	No	Improved
1725	Female		Increased	Increased a lot	Increased a lot	Very satisfied		Yes	Yes	No	No	No	No	Increased a lot	Increased	Increased a lot	Satisfied		No	Yes	No	No	No	Yes	No	No	Increased	Increased	Increased a lot	Satisfied		Yes	No	No	No	Yes	No	No	More effective	Effective	Increased	Very satisfied		No	Yes	No	No	No	Improved
1726	Female		Increased	Stayed the same	Decreased	Neutral		Yes	Yes	No	No	No	No	Increased	Increased a lot	Increased a lot	Satisfied		No	No	Yes	No	No	No	No	No	Increased a lot	Increased a lot	Decreased a lot	Neutral		No	No	Yes	No	No	No	No	Stayed the same	Stayed the same	Stayed the same	Very satisfied		Yes	No	No	Yes	No	Deteriorated
1727	Female		Stayed the same	Increased	Stayed the same	Dissatisfied		Yes	No	No	No	No	No	Stayed the same	Stayed the same	Decreased	Dissatisfied		No	Yes	No	No	No	No	No	No	Decreased	Stayed the same	Stayed the same	Satisfied		No	Yes	No	No	No	No	No	Effective	Stayed the same	Stayed the same	Neutral		Yes	No	No	No	No	Deteriorated
1728	Female		Stayed the same	Increased a lot	Increased a lot	Very satisfied		Yes	No	No	No	No	No	Increased a lot	Increased a lot	Increased a lot	Very satisfied		No	Yes	No	No	No	No	No	No	Increased	Increased	Increased	Very satisfied		No	Yes	No	No	No	No	No	More effective	More effective	Increased a lot	Very satisfied		Yes	No	No	No	No	Improved
1729	Female		Increased	Increased a lot	Increased a lot	Very satisfied		No	Yes	No	No	No	No	Increased a lot	Increased a lot	Increased a lot	Very satisfied		No	No	No	No	No	No	No	No	Increased	Increased	Increased	Satisfied		No	No	Yes	No	No	No	No	More effective	More effective	Increased a lot	Very satisfied		No	No	No	No	No	Improved
1730	Female		Stayed the same	Increased	Stayed the same	Dissatisfied		Yes	No	No	No	No	No	Stayed the same	Stayed the same	Decreased	Dissatisfied		No	Yes	No	No	No	No	No	No	Decreased	Stayed the same	Stayed the same	Satisfied		No	Yes	No	No	No	No	No	Effective	Stayed the same	Stayed the same	Neutral		Yes	No	No	No	No	Deteriorated
1731	Female		Increased	Stayed the same	Increased a lot	Satisfied		Yes	No	No	No	No	No	Stayed the same	Stayed the same	Decreased	Dissatisfied		No	Yes	No	No	No	No	No	No	Decreased	Stayed the same	Stayed the same	Satisfied		No	Yes	No	No	No	No	No	Effective	Stayed the same	Stayed the same	Neutral		Yes	No	No	No	No	Deteriorated
1732	Female		Stayed the same	Increased	Increased	Satisfied		Yes	No	No	No	No	No	Stayed the same	Stayed the same	Decreased	Dissatisfied		No	Yes	No	No	No	No	No	No	Decreased	Stayed the same	Stayed the same	Satisfied		No	Yes	No	No	No	No	No	Effective	Stayed the same	Stayed the same	Neutral		Yes	No	No	No	No	Deteriorated
1733	Female		Increased a lot	Increased a lot	Increased	Very satisfied		Yes	No	No	No	No	No	Stayed the same	Stayed the same	Decreased	Dissatisfied		No	Yes	No	No	No	No	No	No	Decreased	Stayed the same	Stayed the same	Satisfied		No	Yes	No	No	No	No	No	Effective	Stayed the same	Stayed the same	Neutral		Yes	No	No	No	No	Deteriorated
1734	Female		Stayed the same	Stayed the same	Increased	Neutral		Yes	No	No	No	No	No	Stayed the same	Stayed the same	Decreased	Dissatisfied		No	Yes	No	No	No	No	No	No	Decreased	Stayed the same	Stayed the same	Satisfied		No	Yes	No	No	No	No	No	Effective	Stayed the same	Stayed the same	Neutral		Yes	No	No	No	No	Deteriorated
1735	Male		Increased	Increased	Stayed the same	Satisfied		Yes	No	No	No	No	No	Stayed the same	Stayed the same	Decreased	Dissatisfied		No	Yes	No	No	No	No	No	No	Decreased	Stayed the same	Stayed the same	Satisfied		No	Yes	No	No	No	No	No	Effective	Stayed the same	Stayed the same	Neutral		Yes	No	No	No	No	Deteriorated
1736	Female		Stayed the same	Increased	Stayed the same	Dissatisfied		Yes	No	No	No	No	No	Stayed the same	Stayed the same	Decreased	Dissatisfied		No	Yes	No	No	No	No	No	No	Decreased	Stayed the same	Stayed the same	Satisfied		No	Yes	No	No	No	No	No	Effective	Stayed the same	Stayed the same	Neutral		Yes	No	No	No	No	Improved
1737	Female		Stayed the same	Increased	Stayed the same	Dissatisfied		Yes	No	No	No	No	No	Stayed the same	Stayed the same	Decreased	Dissatisfied		No	Yes	No	No	No	No	No	No	Decreased	Stayed the same	Stayed the same	Satisfied		No	Yes	No	No	No	No	No	Effective	Stayed the same	Stayed the same	Neutral		Yes	No	No	No	No	Deteriorated
1738	Female		Stayed the same	Increased	Stayed the same	Dissatisfied		Yes	No	No	No	No	No	Stayed the same	Stayed the same	Decreased	Dissatisfied		No	Yes	No	No	No	No	No	No	Decreased	Stayed the same	Stayed the same	Satisfied		No	Yes	No	No	No	No	No	Effective	Stayed the same	Stayed the same	Neutral		Yes	No	No	No	No	Deteriorated
1739	Female		Stayed the same	Increased	Stayed the same	Dissatisfied		Yes	No	No	No	No	No	Stayed the same	Stayed the same	Decreased	Dissatisfied		No	Yes	No	No	No	No	No	No	Decreased	Stayed the same	Stayed the same	Satisfied		No	Yes	No	No	No	No	No	Effective	Stayed the same	Stayed the same	Neutral		Yes	No	No	No	No	Stayed the same
1740	Female		Stayed the same	Increased	Stayed the same	Dissatisfied		Yes	No	No	No	No	No	Stayed the same	Stayed the same	Decreased	Dissatisfied		No	Yes	No	No	No	No	No	No	Decreased	Stayed the same	Stayed the same	Satisfied		No	Yes	No	No	No	No	No	Effective	Stayed the same	Stayed the same	Neutral		Yes	No	No	No	No	Deteriorated a lot
1741	Female		Stayed the same	Increased	Stayed the same	Dissatisfied		Yes	No	No	No	No	No	Stayed the same	Stayed the same	Decreased	Dissatisfied		No	Yes	No	No	No	No	No	No	Decreased	Stayed the same	Stayed the same	Satisfied		No	Yes	No	No	No	No	No	Effective	Stayed the same	Stayed the same	Neutral		Yes	No	No	No	No	Deteriorated
1742	Female		Stayed the same	Increased	Stayed the same	Dissatisfied		Yes	No	No	No	No	No	Stayed the same	Stayed the same	Decreased	Dissatisfied		No	Yes	No	No	No	No	No	No	Decreased	Stayed the same	Stayed the same	Satisfied		No	Yes	No	No	No	No	No	Effective	Stayed the same	Stayed the same	Neutral		Yes	No	No	No	No	Deteriorated a lot
1743	Female		Stayed the same	Increased	Stayed the same	Dissatisfied		Yes	No	No	No	No	No	Stayed the same	Stayed the same	Decreased	Dissatisfied		No	Yes	No	No	No	No	No	No	Decreased	Stayed the same	Stayed the same	Satisfied		No	Yes	No	No	No	No	No	Effective	Stayed the same	Stayed the same	Neutral		Yes	No	No	No	No	Deteriorated
1744	Female		Increased a lot	Increased	Increased	Very satisfied		Yes	No	No	No	No	No	Stayed the same	Stayed the same	Decreased	Dissatisfied		No	Yes	No	No	No	No	No	No	Decreased	Stayed the same	Stayed the same	Satisfied		No	Yes	No	No	No	No	No	Effective	Stayed the same	Stayed the same	Neutral		Yes	No	No	No	No	Improved a lot
1745	Female		Increased a lot	Increased a lot	Increased	Satisfied		Yes	No	No	No	No	No	Stayed the same	Stayed the same	Decreased	Dissatisfied		No	Yes	No	No	No	No	No	No	Decreased	Stayed the same	Stayed the same	Satisfied		No	Yes	No	No	No	No	No	Effective	Stayed the same	Stayed the same	Neutral		Yes	No	No	No	No	Stayed the same
1746	Female		Increased	Increased	Increased	Satisfied		Yes	No	No	No	No	No	Increased a lot	Increased	Increased	Satisfied		Yes	Yes	No	No	No	No	No	No	Stayed the same	Stayed the same	Stayed the same	Neutral		No	Yes	No	No	No	No	No	Effective	Effective	Increased	Satisfied		No	No	No	No	No	Improved
1747	Female		Increased a lot	Increased a lot	Stayed the same	Neutral		Yes	No	No	No	No	No	Increased	Increased	Stayed the same	Satisfied		No	Yes	No	No	No	No	No	No	Decreased	Stayed the same	Stayed the same	Satisfied		No	Yes	No	No	No	No	No	Effective	Stayed the same	Stayed the same	Neutral		Yes	No	No	No	No	Deteriorated
1748	Female		Increased	Increased a lot	Increased a lot	Satisfied		Yes	No	No	No	No	No	Increased a lot	Increased	Stayed the same	Satisfied		No	Yes	No	No	No	No	No	No	Increased	Increased a lot	Increased	Very satisfied		No	Yes	No	No	No	No	No	Effective	Effective	Increased	Satisfied		Yes	No	No	No	No	Stayed the same
1749	Female		Increased	Stayed the same	Increased	Very satisfied		Yes	No	No	No	No	No	Increased a lot	Stayed the same	Increased a lot	Very satisfied		No	Yes	No	No	No	No	No	No	Increased	Increased	Stayed the same	Satisfied		No	Yes	No	No	No	No	No	Effective	Effective	Increased	Satisfied		Yes	No	No	No	No	Improved
1750	Female		Stayed the same	Increased	Stayed the same	Dissatisfied		Yes	No	No	No	No	No	Stayed the same	Stayed the same	Decreased	Dissatisfied		No	Yes	No	No	No	No	No	No	Decreased	Stayed the same	Stayed the same	Satisfied		No	Yes	No	No	No	No	No	Effective	Stayed the same	Stayed the same	Neutral		Yes	No	No	No	No	Deteriorated
1751	Female		Increased a lot	Increased a lot	Increased a lot	Very satisfied		Yes	No	No	No	No	No	Increased a lot	Increased a lot	Increased a lot	Very satisfied		No	Yes	No	No	No	No	No	No	Increased a lot	Increased a lot	Increased a lot	Very satisfied		No	Yes	No	No	No	No	No	Effective	Effective	Increased	Satisfied		Yes	No	No	No	No	Improved a lot
1752	Female		Decreased	Decreased	Increased a lot	Neutral		Yes	No	No	No	No	No	Stayed the same	Stayed the same	Decreased	Dissatisfied		No	Yes	No	No	No	No	No	No	Decreased	Stayed the same	Stayed the same	Satisfied		No	Yes	No	No	No	No	No	Effective	Stayed the same	Stayed the same	Neutral		Yes	No	No	No	No	Deteriorated
1753	Female		Stayed the same	Decreased	Stayed the same	Neutral		Yes	No	No	No	No	No	Stayed the same	Stayed the same	Stayed the same	Neutral		No	Yes	No	No	No	No	No	No	Decreased	Decreased	Stayed the same	Neutral		No	Yes	No	No	No	No	No	Stayed the same	Stayed the same	Stayed the same	Neutral		Yes	No	No	No	No	Deteriorated
1754	Female		Increased a lot	Stayed the same	Stayed the same	Dissatisfied		Yes	No	No	No	No	No	Stayed the same	Stayed the same	Stayed the same	Neutral		No	Yes	No	No	No	No	No	No	Stayed the same	Stayed the same	Stayed the same	Neutral		No	Yes	No	No	No	No	No	More effective	More effective	Increased a lot	Neutral		Yes	No	No	No	No	Deteriorated
1755	Female		Increased a lot	Stayed the same	Increased a lot	Very satisfied		Yes	No	No	No	No	No	Stayed the same	Stayed the same	Decreased	Dissatisfied		No	Yes	No	No	No	No	No	No	Decreased	Stayed the same	Stayed the same	Satisfied		No	Yes	No	No	No	No	No	Effective	Stayed the same	Stayed the same	Neutral		Yes	No	No	No	No	Deteriorated
1756	Female		Increased a lot	Decreased a lot	Increased	Very satisfied		Yes	No	No	No	No	No	Decreased	Decreased	Increased	Very satisfied		No	Yes	No	No	No	No	No	No	Stayed the same	Stayed the same	Stayed the same	Neutral		No	Yes	No	No	No	No	No	Stayed the same	Stayed the same	Increased a lot	Very satisfied		Yes	No	No	No	No	Stayed the same
1757	Male		Stayed the same	Increased	Increased a lot	Satisfied		Yes	No	No	No	No	No	Increased a lot	Increased	Increased	Very satisfied		No	Yes	No	No	No	No	No	No	Increased	Increased	Increased	Satisfied		No	Yes	No	No	No	No	No	Effective	More effective	Increased	Very satisfied		Yes	No	No	No	No	Deteriorated
1758	Female		Stayed the same	Increased	Stayed the same	Dissatisfied		Yes	No	No	No	No	No	Stayed the same	Stayed the same	Decreased	Dissatisfied		No	Yes	No	No	No	No	No	No	Decreased	Stayed the same	Stayed the same	Satisfied		No	Yes	No	No	No	No	No	Effective	Stayed the same	Stayed the same	Neutral		Yes	No	No	No	No	Deteriorated
1759	Female		Stayed the same	Increased	Increased	Neutral		Yes	No	No	No	No	No	Stayed the same	Stayed the same	Increased	Neutral		No	Yes	No	No	No	No	No	No	Increased	Increased	Increased	Very satisfied		No	Yes	No	No	No	No	No	Stayed the same	Effective	Stayed the same	Neutral		Yes	No	No	No	No	Stayed the same
1760	Female		Stayed the same	Increased	Stayed the same	Dissatisfied		Yes	No	No	No	No	No	Stayed the same	Stayed the same	Decreased	Dissatisfied		No	Yes	No	No	No	No	No	No	Decreased	Stayed the same	Stayed the same	Satisfied		No	Yes	No	No	No	No	No	Effective	Stayed the same	Stayed the same	Neutral		Yes	No	No	No	No	Deteriorated
1761	Female		Increased a lot	Increased	Increased a lot	Satisfied		Yes	No	No	No	No	No	Increased	Increased	Increased a lot	Satisfied		No	Yes	No	No	No	No	No	No	Increased	Increased	Increased	Satisfied		No	Yes	No	No	No	No	No	More effective	More effective	Increased	Very satisfied		Yes	No	No	No	No	Stayed the same
1762	Male		Stayed the same	Stayed the same	Stayed the same	Neutral		No	Yes	Yes	No	No	No	Stayed the same	Increased	Stayed the same	Neutral		No	No	Yes	No	No	No	No	No	Stayed the same	Stayed the same				No	No	No	Yes	No	No	No						No	No	No	No	No	Stayed the same
1763	Male		Increased a lot	Increased	Increased a lot	Very satisfied		Yes	Yes	No	No	No	No	Increased a lot	Increased	Increased a lot	Satisfied		No	Yes	No	No	No	No	No	No	Increased	Increased	Increased	Satisfied		No	No	Yes	No	No	No	No	Effective	Effective	Stayed the same	Neutral		Yes	No	No	No	No	Improved
1764	Male		Increased a lot	Increased	Increased	Very satisfied		Yes	Yes	No	No	No	No	Decreased a lot	Increased	Increased	Satisfied		No	No	Yes	No	No	No	No	No	Increased	Increased	Increased	Satisfied		Yes	No	No	No	No	No	No	More effective	Effective	Increased	Satisfied		No	No	No	Yes	No	Improved
1765	Male		Increased	Increased	Stayed the same	Satisfied		No	Yes	No	No	No	No	Increased a lot	Increased a lot	Increased	Satisfied		No	Yes	No	No	No	No	No	No	Decreased	Increased	Stayed the same	Neutral		No	No	No	No	No	Yes	No	More effective	Effective	Increased	Very satisfied		No	Yes	No	No	No	Deteriorated a lot
1766	Male		Increased a lot	Increased	Increased	Satisfied		No	No	No	No	No	No	Increased a lot	Increased a lot	Increased	Very satisfied		No	No	No	No	No	No	No	No	Increased	Increased	Increased	Satisfied		No	No	No	No	No	No	No	More effective	Effective	Increased	Satisfied		No	No	No	No	No	Improved
1767	Male		Stayed the same	Stayed the same	Stayed the same	Satisfied		No	Yes	No	No	No	No	Increased	Increased	Increased	Satisfied		No	Yes	No	No	No	No	No	No	Stayed the same	Stayed the same	Increased	Neutral		No	No	No	No	No	No	No	Effective	Effective	Increased	Satisfied		No	No	Yes	No	No	Deteriorated
1768	Male		Increased	Increased	Increased	Very satisfied		No	Yes	No	No	No	No	Increased	Increased	Increased a lot	Very satisfied		No	Yes	No	No	No	No	No	No	Increased	Increased a lot	Increased a lot	Very satisfied		Yes	Yes	Yes	No	No	No	No	More effective	More effective	Increased a lot	Very satisfied		No	Yes	No	No	No	Improved
1769	Male		Increased	Increased	Increased	Satisfied		Yes	No	No	No	No	No	Increased	Increased	Increased	Satisfied		Yes	No	Yes	No	No	No	No	No	Increased	Increased	Increased	Satisfied		No	No	Yes	No	No	No	No	Effective	Effective	Increased	Satisfied		No	Yes	No	No	No	Improved
1770	Male							Yes	Yes	No	No	No	No						Yes	No	No	No	No	No	No	No						No	No	Yes	No	No	No	No						No	No	No	No	No
1771	Male		Increased a lot	Increased	Increased a lot	Very satisfied		No	Yes	No	No	No	No	Increased	Increased a lot	Increased a lot	Very satisfied		Yes	No	No	No	No	No	No	No	Increased a lot	Increased a lot	Increased a lot	Very satisfied		Yes	No	No	No	No	No	No	More effective	More effective	Increased a lot	Very satisfied		No	No	No	No	No	Improved a lot
1772	Male		Increased	Increased	Increased	Satisfied		Yes	Yes	No	No	No	No	Increased	Increased	Increased	Satisfied		No	No	Yes	No	No	No	No	No	Increased	Increased	Increased	Satisfied		No	Yes	Yes	No	No	No	No	More effective	Effective	Increased	Satisfied		No	No	No	No	Yes	Stayed the same
1773	Male		Increased	Increased	Increased	Satisfied		Yes	Yes	No	No	No	No	Increased	Increased a lot	Stayed the same	Satisfied		Yes	Yes	No	No	No	No	No	No	Stayed the same	Stayed the same	Stayed the same	Neutral		Yes	No	No	No	No	No	No	Effective	Effective	Increased	Satisfied		No	Yes	No	No	No	Improved
1774	Male		Increased	Increased	Increased	Satisfied		Yes	No	No	No	No	No	Increased	Increased	Increased	Satisfied		Yes	Yes	No	No	No	No	No	No	Increased	Increased	Increased	Satisfied		Yes	Yes	Yes	No	No	No	No	Effective	Effective	Increased	Satisfied		No	No	No	No	No	Stayed the same
1775	Male		Increased a lot	Increased a lot	Increased a lot	Very satisfied		Yes	Yes	No	No	No	No	Increased a lot	Increased a lot	Increased a lot	Very satisfied		No	Yes	No	No	No	No	No	No	Stayed the same	Stayed the same	Increased a lot	Neutral		Yes	Yes	No	No	No	No	No	More effective	More effective	Increased a lot	Very satisfied		No	No	Yes	No	No	Improved a lot
1776	Male		Increased	Increased	Stayed the same	Satisfied		Yes	Yes	No	No	No	No	Increased	Increased	Stayed the same	Satisfied		Yes	No	Yes	No	No	No	No	No	Increased	Stayed the same	Increased	Satisfied		Yes	No	No	No	No	No	No	Effective	Stayed the same	Stayed the same	Very satisfied		No	No	Yes	No	No	Improved
1777	Male		Increased a lot	Increased a lot	Increased a lot	Very satisfied		Yes	Yes	No	No	No	No	Increased	Stayed the same	Increased a lot	Neutral		Yes	No	No	No	No	No	No	No	Increased	Increased	Increased	Neutral		No	No	No	Yes	No	No	No	More effective	Effective	Increased	Satisfied		No	No	Yes	No	No	Improved a lot
1778	Male		Increased	Increased a lot	Increased a lot	Very satisfied		Yes	Yes	No	No	No	No	Increased a lot	Increased	Increased	Satisfied		Yes	Yes	No	No	No	No	No	No	Increased	Increased	Increased	Satisfied		No	Yes	No	Yes	No	No	No	Effective	Effective	Increased a lot	Very satisfied		No	No	No	No	No	Stayed the same
1779	Male		Increased	Increased	Increased	Satisfied		Yes	Yes	No	No	No	No	Increased	Increased	Increased	Very satisfied		No	Yes	No	No	No	No	No	No	Increased	Increased	Increased a lot	Satisfied		Yes	No	Yes	No	No	No	No	Effective	More effective	Increased	Satisfied		Yes	Yes	Yes	No	No	Stayed the same
1780	Male		Increased	Increased	Increased a lot	Satisfied		Yes	Yes	No	No	No	No	Increased a lot	Increased	Increased	Very satisfied		Yes	Yes	No	No	No	No	No	No	Increased	Increased	Increased	Satisfied		Yes	Yes	No	No	No	No	No	Effective	More effective	Increased a lot	Very satisfied		No	No	Yes	No	No	Stayed the same
1781	Male		Increased	Increased	Stayed the same	Neutral		Yes	No	No	No	No	No	Increased	Stayed the same	Increased	Satisfied		Yes	No	Yes	No	No	No	No	No	Increased	Increased	Increased	Satisfied		No	Yes	Yes	No	No	No	No	Stayed the same	Effective	Stayed the same	Neutral		No	No	No	No	No	Deteriorated
1782	Male		Increased	Increased	Increased	Satisfied		Yes	Yes	No	No	No	No	Increased	Increased a lot	Increased a lot	Satisfied		No	Yes	No	No	No	No	No	No	Increased	Increased	Increased	Neutral		No	Yes	No	No	No	No	No	More effective	Effective	Increased	Satisfied		No	Yes	No	No	No	Deteriorated a lot
1783	Male		Increased a lot	Increased a lot	Increased	Satisfied		Yes	Yes	No	No	No	No	Increased	Increased a lot	Increased	Satisfied		Yes	Yes	No	No	No	No	No	No	Increased	Increased a lot	Increased	Satisfied		No	Yes	No	No	No	No	No	Effective	Effective	Increased	Satisfied		No	Yes	Yes	Yes	No	Improved
1784	Male		Increased a lot	Increased a lot	Increased a lot	Very satisfied		Yes	Yes	No	No	No	No	Stayed the same	Decreased a lot	Stayed the same	Neutral		Yes	Yes	No	No	No	No	No	No	Stayed the same	Increased a lot	Increased	Satisfied		No	No	Yes	No	No	No	No	More effective	More effective	Increased	Very satisfied		No	No	Yes	No	No	Stayed the same
1785	Male		Increased a lot	Increased a lot	Increased a lot	Satisfied		Yes	No	No	No	No	No	Increased a lot	Stayed the same	Increased	Very satisfied		Yes	No	No	No	No	No	No	No	Increased	Increased a lot	Increased	Satisfied		Yes	No	No	No	No	No	No	More effective	More effective	Increased a lot	Very satisfied		Yes	No	No	No	No	Improved a lot
1786	Male		Increased a lot	Increased a lot	Increased	Satisfied		No	Yes	No	No	No	No	Stayed the same	Increased	Increased	Satisfied		No	No	Yes	No	No	No	No	No	Increased	Increased	Increased	Satisfied		No	Yes	Yes	No	No	No	No	Stayed the same	Effective	Increased	Satisfied		Yes	No	No	No	No	Stayed the same
1787	Male		Increased	Increased	Increased	Satisfied		No	Yes	No	No	No	No	Increased	Increased	Increased	Satisfied		Yes	No	Yes	No	Yes	No	No	No	Increased	Increased	Increased	Satisfied		No	Yes	Yes	No	No	No	No	Effective	Effective	Increased	Satisfied		Yes	No	No	No	No	Improved
1788	Male		Stayed the same	Stayed the same	Stayed the same	Satisfied		No	Yes	No	No	No	No	Increased	Increased	Increased	Satisfied		No	No	Yes	No	No	No	No	No	Increased	Increased	Increased	Satisfied		Yes	No	No	No	No	No	No	Effective	Effective	Increased	Satisfied		No	No	No	No	No	Improved
1789	Male		Increased	Increased	Increased	Very satisfied		No	Yes	No	No	No	No	Increased	Increased	Increased	Very satisfied		No	Yes	No	No	No	No	No	No	Increased a lot	Increased	Increased a lot	Satisfied		Yes	Yes	Yes	No	No	No	No	More effective	More effective	Increased	Satisfied		No	Yes	No	No	No	Improved a lot
1790	Male		Increased	Stayed the same	Increased	Satisfied		Yes	Yes	No	No	No	No	Stayed the same	Decreased	Stayed the same	Dissatisfied		Yes	Yes	No	No	No	No	No	No	Decreased a lot	Stayed the same	Increased	Neutral		Yes	No	Yes	No	No	No	No	More effective	Effective	Increased	Very satisfied		No	No	Yes	No	No	Stayed the same
1791	Male		Stayed the same	Increased	Stayed the same	Satisfied		No	No	No	No	No	No	Stayed the same	Decreased	Decreased	Neutral		Yes	No	No	No	No	No	No	No	Decreased	Decreased a lot	Stayed the same	Neutral		No	Yes	Yes	No	No	No	No	More effective	More effective	Increased	Very satisfied		No	Yes	No	No	No	Improved
1792	Male		Increased	Increased	Increased	Satisfied		No	Yes	No	No	No	No	Increased	Stayed the same	Increased	Neutral		No	No	Yes	No	No	No	No	No	Stayed the same	Increased	Increased	Satisfied		Yes	No	No	No	No	No	No	More effective	More effective	Increased a lot	Very satisfied		No	No	No	Yes	No	Stayed the same
1793	Male		Increased a lot	Increased a lot	Increased a lot	Very satisfied		Yes	No	No	No	No	No	Increased a lot	Increased a lot	Increased a lot	Very satisfied		No	Yes	No	No	No	No	No	No	Increased a lot	Increased a lot	Increased a lot	Very satisfied		Yes	No	No	No	No	No	No	More effective	More effective	Increased a lot	Very satisfied		No	No	Yes	No	No	Improved
1794	Male		Increased	Increased	Increased	Neutral		Yes	Yes	No	No	No	No	Stayed the same	Decreased	Stayed the same	Neutral		No	No	Yes	No	No	No	No	No	Stayed the same	Increased	Decreased	Dissatisfied		No	Yes	Yes	No	No	No	No	Effective	Less effective	Stayed the same	Neutral		No	Yes	No	No	No	Stayed the same
1795	Male		Stayed the same	Stayed the same	Increased	Satisfied		No	Yes	No	No	No	No	Stayed the same	Stayed the same	Stayed the same	Neutral		No	Yes	No	No	No	No	No	No	Stayed the same	Stayed the same	Stayed the same	Neutral		Yes	Yes	Yes	No	No	No	No	Stayed the same	Stayed the same	Stayed the same	Neutral		No	No	Yes	No	No	Stayed the same
1796	Male		Increased	Stayed the same	Stayed the same	Neutral		Yes	No	No	No	No	No	Increased	Stayed the same	Stayed the same	Neutral		Yes	No	No	No	No	No	No	No	Increased	Increased	Stayed the same	Satisfied		No	Yes	Yes	No	No	No	No	Effective	Effective	Increased	Satisfied		No	No	No	No	No	Stayed the same
1797	Male		Increased	Increased	Increased a lot	Very satisfied		No	Yes	No	No	No	No	Increased a lot	Increased	Increased	Satisfied		Yes	No	No	No	No	No	Yes	No	Increased a lot	Increased a lot	Stayed the same	Neutral		Yes	No	No	No	No	No	No	Stayed the same	Stayed the same	Decreased a lot	Satisfied		Yes	No	No	No	No	Stayed the same
1798	Male		Stayed the same	Increased	Stayed the same	Satisfied		Yes	Yes	No	No	No	No	Increased	Stayed the same	Increased	Neutral		Yes	Yes	No	No	No	No	No	No	Decreased	Stayed the same	Decreased a lot	Not at all satisfied		No	Yes	Yes	No	No	No	Yes	Effective	Effective	Increased	Satisfied		No	No	Yes	No	No	Improved
1799	Male		Stayed the same	Stayed the same	Stayed the same	Neutral		Yes	No	No	No	No	No	Decreased a lot	Decreased a lot	Stayed the same	Not at all satisfied		No	No	Yes	No	No	No	No	No	Decreased a lot	Decreased a lot	Decreased a lot	Not at all satisfied		Yes	Yes	No	No	No	No	No	Stayed the same	Stayed the same	Stayed the same	Dissatisfied		No	No	Yes	No	No	Deteriorated a lot
1800	Male		Increased	Increased	Increased a lot	Very satisfied		Yes	Yes	No	No	No	No	Increased a lot	Increased a lot	Increased a lot	Very satisfied		No	No	Yes	No	No	No	No	No	Increased a lot	Increased	Increased	Very satisfied		No	Yes	Yes	No	No	No	No	More effective	Effective	Increased a lot	Very satisfied		No	No	Yes	No	No	Improved
1801	Male		Increased	Increased	Increased	Satisfied		Yes	Yes	No	No	No	No	Increased	Stayed the same	Stayed the same	Neutral		No	No	Yes	No	No	No	No	No	Increased	Increased	Increased	Satisfied		No	Yes	Yes	No	No	No	No	Effective	Effective	Increased	Satisfied		No	Yes	Yes	No	No	Improved
1802	Male		Stayed the same	Decreased	Increased	Not at all satisfied		Yes	Yes	No	No	No	No	Increased	Increased	Increased a lot	Very satisfied		No	No	Yes	No	No	No	No	No	Stayed the same	Stayed the same	Stayed the same	Dissatisfied		No	Yes	Yes	No	No	No	No	More effective	Effective	Increased a lot	Very satisfied		No	No	Yes	No	No	Improved a lot
1803	Male		Increased	Increased	Increased	Satisfied		Yes	Yes	No	No	No	No	Increased a lot	Increased a lot	Increased a lot	Very satisfied		Yes	No	No	No	No	No	No	No	Increased a lot	Increased a lot	Increased a lot	Very satisfied		Yes	Yes	Yes	No	No	No	Yes	More effective	More effective	Increased a lot	Very satisfied		No	Yes	No	No	No	Stayed the same
1804	Male		Stayed the same	Stayed the same	Stayed the same	Satisfied		Yes	Yes	No	No	No	No	Increased	Increased	Increased	Satisfied		No	No	Yes	No	No	No	No	No	Decreased a lot	Decreased	Increased	Satisfied		Yes	No	No	No	No	No	No	Effective	Effective	Increased	Satisfied		No	No	No	No	No	Deteriorated
1805	Male		Increased a lot	Increased a lot	Increased a lot	Very satisfied		Yes	Yes	No	No	No	No	Increased a lot	Increased a lot	Increased a lot	Very satisfied		No	No	No	No	No	No	No	No	Increased a lot	Stayed the same	Increased a lot	Satisfied		Yes	No	No	No	No	No	No	More effective	Effective	Increased a lot	Very satisfied		Yes	No	No	Yes	No	Improved
1806	Male		Increased a lot	Increased a lot	Increased a lot	Very satisfied		Yes	No	No	No	No	No	Increased a lot	Increased a lot	Increased a lot	Very satisfied		No	Yes	No	No	No	No	No	No	Decreased	Decreased	Stayed the same	Neutral		No	Yes	Yes	No	No	No	No	More effective	More effective	Increased a lot	Very satisfied		Yes	No	Yes	No	No	Stayed the same
1807	Male		Stayed the same	Stayed the same	Increased	Satisfied		No	No	No	No	No	No	Increased	Increased	Increased	Satisfied		Yes	No	No	No	No	No	No	No	Increased	Stayed the same	Increased	Satisfied		Yes	No	No	No	No	No	No	Effective	Effective	Increased	Satisfied		No	No	Yes	No	No	Stayed the same
1808	Male		Increased a lot	Increased a lot	Increased a lot	Very satisfied		Yes	No	No	No	No	No	Increased a lot	Increased a lot	Increased a lot	Very satisfied		No	Yes	No	No	No	No	No	No	Increased a lot	Increased a lot	Increased a lot	Very satisfied		Yes	No	No	No	No	No	No	More effective	More effective	Increased a lot	Very satisfied		No	Yes	No	No	No	Improved
1809	Male		Decreased a lot	Increased a lot	Increased a lot	Satisfied		No	Yes	No	No	No	No	Increased	Increased	Increased a lot	Very satisfied		Yes	No	No	No	No	No	No	No	Increased	Stayed the same	Increased	Very satisfied		Yes	No	No	No	No	No	No	Effective	Effective	Increased a lot	Very satisfied		Yes	No	No	No	No	Stayed the same
1810	Male		Increased	Increased	Increased	Neutral		Yes	Yes	No	No	No	No	Increased	Increased	Increased	Satisfied		Yes	No	No	No	No	No	No	No			Increased	Neutral		No	No	No	No	No	No	No	Effective	Effective	Increased	Neutral		No	No	No	No	No	Improved
1811	Male		Increased	Increased	Increased	Satisfied		Yes	Yes	No	No	No	No	Increased	Stayed the same	Increased a lot	Satisfied		Yes	Yes	No	No	No	No	No	No	Increased a lot	Increased	Stayed the same	Satisfied		No	No	No	No	No	No	No	More effective	Effective	Increased	Satisfied		No	No	No	No	No	Improved a lot
1812	Female		Increased	Increased a lot	Increased	Very satisfied		Yes	No	No	No	No	No	Increased	Stayed the same	Stayed the same	Satisfied		No	Yes	No	No	No	No	No	No	Decreased	Increased	Increased	Satisfied		No	No	No	No	No	No	No	Effective	More effective	Increased a lot	Satisfied		No	No	No	No	No	Improved
1813	Female		Increased a lot	Increased	Stayed the same	Satisfied		No	No	No	No	No	No	Increased	Stayed the same	Increased	Satisfied		No	No	Yes	No	No	No	No	No	Stayed the same	Increased	Increased	Neutral		No	Yes	Yes	No	No	No	No	Effective	Stayed the same	Stayed the same	Satisfied		No	No	No	No	No	Stayed the same
2158	Male		Stayed the same	Decreased	Stayed the same	Neutral		Yes	Yes	No	No	No	No	Decreased a lot	Decreased	Decreased	Dissatisfied		No	Yes	No	No	No	No	No	No	Decreased	Decreased	Stayed the same	Neutral		Yes	No	No	No	No	No	No	Effective	Effective	Increased	Satisfied		No	Yes	No	No	No	Improved
2159	Male		Stayed the same	Stayed the same	Increased a lot	Neutral		Yes	No	No	No	No	No	Increased	Stayed the same	Stayed the same	Neutral		No	No	Yes	No	No	No	No	No	Increased	Stayed the same	Stayed the same	Neutral		No	No	No	No	No	No	Yes	Stayed the same	Stayed the same	Increased	Neutral		Yes	No	No	No	No	Improved
2160	Male		Stayed the same	Stayed the same	Stayed the same	Neutral		Yes	No	No	No	No	No	Stayed the same	Stayed the same	Stayed the same	Neutral		No	No	Yes	No	No	No	No	No	Stayed the same	Stayed the same	Stayed the same	Neutral		Yes	Yes	Yes	No	No	No	No	Effective	Effective	Increased	Satisfied		Yes	No	No	No	No	Improved
2161	Male		Stayed the same	Decreased a lot	Increased a lot	Not at all satisfied		Yes	Yes	No	No	No	No	Decreased a lot	Stayed the same	Decreased	Neutral		Yes	Yes	No	No	No	No	No	No						No	No	No	No	No	No	No						No	No	No	No	No	Improved
2162	Male		Increased	Increased	Increased	Satisfied		Yes	No	No	No	No	No	Increased	Increased	Increased	Satisfied		Yes	No	No	No	No	No	No	No	Increased	Increased	Increased	Satisfied		No	Yes	No	No	No	No	No	Effective	Effective	Increased	Satisfied		No	No	No	No	Yes	Improved
2163	Male		Stayed the same	Increased	Decreased	Dissatisfied		Yes	Yes	No	No	No	No	Decreased a lot	Decreased	Decreased	Dissatisfied		Yes	No	No	No	No	No	No	No	Decreased	Decreased	Decreased	Dissatisfied		No	Yes	Yes	Yes	No	No	No	Less effective	Less effective	Decreased	Dissatisfied		Yes	No	No	No	No	Improved a lot
2164	Male		Decreased	Decreased	Decreased	Dissatisfied		Yes	No	No	No	No	No	Decreased	Decreased	Decreased	Dissatisfied		Yes	No	No	No	No	No	No	No	Decreased	Stayed the same	Decreased	Neutral		No	Yes	Yes	No	No	No	No	More effective	More effective	Increased a lot	Very satisfied		No	No	No	No	No	Improved a lot
2165	Male		Stayed the same	Stayed the same	Stayed the same	Neutral		Yes	Yes	No	No	No	No	Stayed the same	Decreased	Stayed the same	Neutral		No	No	No	No	No	No	No	No	Stayed the same	Stayed the same	Stayed the same	Neutral		Yes	No	No	No	No	No	No	Effective	Stayed the same	Stayed the same	Satisfied		No	No	No	No	No	Stayed the same
2166	Male		Increased	Stayed the same	Increased a lot	Satisfied		Yes	No	No	No	No	No	Increased	Stayed the same	Increased a lot	Satisfied		Yes	No	No	No	No	No	No	No	Stayed the same	Increased	Increased	Neutral		Yes	No	No	No	No	No	No	Effective	Stayed the same	Increased a lot	Very satisfied		No	No	Yes	No	No	Improved
2167	Male		Stayed the same	Stayed the same	Stayed the same	Neutral		No	No	Yes	No	No	No	Stayed the same	Stayed the same	Decreased	Neutral		No	Yes	No	No	No	No	No	No	Decreased	Decreased	Stayed the same	Dissatisfied		Yes	No	No	No	No	No	No	Effective	Effective	Increased	Satisfied		Yes	No	No	No	No	Improved
2168	Male		Stayed the same	Stayed the same	Increased	Satisfied		Yes	No	No	No	No	No	Stayed the same	Increased	Stayed the same	Neutral		Yes	No	No	No	No	No	No	No	Stayed the same	Increased	Increased	Dissatisfied		Yes	No	No	No	No	No	No	Effective	Stayed the same	Increased	Neutral		No	No	No	No	No	Improved
2169	Male		Increased	Increased	Increased	Very satisfied		No	No	Yes	No	No	No	Increased	Increased	Increased	Satisfied		Yes	No	No	No	No	No	No	No	Increased	Increased	Increased	Satisfied		No	Yes	No	No	No	No	No	Effective	Effective	Increased	Satisfied		Yes	No	No	No	No	Improved
2170	Male		Stayed the same	Increased	Stayed the same	Neutral		No	Yes	No	No	No	No	Stayed the same	Stayed the same	Stayed the same	Neutral		No	Yes	No	No	No	No	No	No	Stayed the same	Stayed the same	Stayed the same	Neutral		Yes	Yes	No	No	No	No	No	Stayed the same	Effective	Increased	Satisfied		No	Yes	No	No	No	Improved a lot
2171	Male		Increased	Increased	Increased	Satisfied		Yes	Yes	No	No	No	No	Increased	Increased	Increased	Satisfied		No	No	No	No	No	No	No	No	Increased	Increased	Increased	Satisfied		Yes	No	Yes	No	No	No	No	More effective	More effective	Increased a lot	Very satisfied		No	No	Yes	No	No	Improved a lot
2172	Female		Stayed the same	Increased	Stayed the same	Neutral		Yes	Yes	No	No	No	No	Stayed the same	Stayed the same	Stayed the same	Neutral		Yes	Yes	No	No	No	No	No	No	Stayed the same	Decreased	Stayed the same	Neutral		Yes	No	Yes	No	No	No	No	Effective	More effective	Increased	Satisfied		No	Yes	No	No	No	Improved a lot
2173	Female		Increased	Increased	Stayed the same	Satisfied		Yes	No	No	No	No	No	Increased	Stayed the same	Stayed the same	Neutral		Yes	No	No	No	No	No	No	No	Increased	Increased	Increased	Satisfied		No	Yes	No	No	No	No	No	More effective	Effective	Increased	Satisfied		No	Yes	No	No	No	Improved a lot
2174	Male		Increased a lot	Increased a lot	Increased a lot	Very satisfied		Yes	Yes	No	No	No	No	Increased a lot	Increased a lot	Increased a lot	Very satisfied		Yes	No	No	No	No	No	No	No	Increased	Increased a lot	Increased a lot	Very satisfied		Yes	No	No	No	No	No	No	Effective	More effective	Increased a lot	Very satisfied		Yes	No	No	No	No	Improved
2175	Male		Stayed the same	Decreased	Decreased	Dissatisfied		No	Yes	No	No	No	No	Decreased	Decreased a lot	Decreased a lot	Not at all satisfied		Yes	Yes	No	No	No	No	No	No	Decreased	Decreased	Decreased a lot	Neutral		Yes	No	No	No	No	No	No	Effective	Effective	Increased	Satisfied		No	Yes	No	No	No	Improved a lot
2176	Male		Stayed the same	Increased	Decreased	Dissatisfied		Yes	Yes	No	No	No	No	Decreased	Increased	Decreased	Dissatisfied		Yes	Yes	No	No	No	No	No	No	Increased	Increased	Increased	Not at all satisfied		No	No	No	No	No	Yes	No	Less effective	Less effective	Stayed the same	Neutral		Yes	No	No	No	No	Deteriorated
2177	Male		Stayed the same	Stayed the same	Stayed the same	Neutral		Yes	Yes	No	No	No	No	Stayed the same	Stayed the same	Stayed the same	Neutral		No	Yes	No	No	No	No	No	No	Stayed the same	Stayed the same	Stayed the same	Neutral		Yes	No	No	No	No	No	No	Effective	Effective	Increased	Satisfied		No	No	No	No	No	Improved
2178	Male		Stayed the same	Increased	Increased	Satisfied		Yes	Yes	No	No	No	No	Increased	Increased	Decreased	Neutral		No	No	Yes	No	No	No	No	No	Stayed the same	Stayed the same	Stayed the same	Neutral		No	Yes	No	No	No	No	No	Effective	More effective	Increased	Satisfied		No	No	Yes	No	No	Improved
2179	Male		Stayed the same	Stayed the same	Stayed the same	Neutral		Yes	Yes	No	No	No	No	Decreased	Decreased	Decreased	Dissatisfied		No	Yes	No	No	No	No	No	No	Decreased	Decreased	Decreased	Dissatisfied		No	Yes	No	No	No	No	No	Effective	Stayed the same	Stayed the same	Neutral		Yes	No	No	No	No	Improved
2180	Male		Stayed the same	Stayed the same	Increased	Satisfied		Yes	Yes	No	No	No	No	Stayed the same	Decreased	Stayed the same	Satisfied		Yes	Yes	No	No	No	No	No	No	Stayed the same	Stayed the same	Increased	Satisfied		Yes	Yes	No	No	No	No	No	Stayed the same	Stayed the same	Increased	Satisfied		No	No	Yes	No	No	Deteriorated
2181	Male		Stayed the same	Stayed the same	Stayed the same	Neutral		No	Yes	No	No	No	No	Increased	Increased	Increased	Satisfied		No	Yes	No	No	No	No	No	No	Increased a lot	Increased	Increased a lot	Satisfied		No	No	Yes	No	No	No	No	More effective	Effective	Increased	Satisfied		No	No	No	No	Yes	Improved a lot
2182	Male		Decreased a lot	Decreased a lot	Decreased a lot	Not at all satisfied		No	No	Yes	No	No	No	Increased	Increased	Increased	Dissatisfied		Yes	No	No	No	No	No	No	No	Stayed the same	Stayed the same	Stayed the same	Neutral		No	Yes	No	No	No	No	No	Effective	Effective	Increased a lot	Very satisfied		Yes	No	No	No	No	Stayed the same
2183	Male		Increased	Increased	Increased	Satisfied		Yes	No	No	No	No	No	Stayed the same	Stayed the same	Increased	Satisfied		No	Yes	No	No	No	No	No	No	Increased	Increased	Increased	Satisfied		No	Yes	No	No	No	No	No	Effective	Effective	Increased	Satisfied		No	No	Yes	No	No	Improved
2184	Male		Increased	Increased	Increased	Satisfied		Yes	Yes	No	No	No	No	Increased	Increased a lot	Increased	Satisfied		No	No	Yes	No	No	No	No	No	Decreased	Increased	Increased a lot	Satisfied		No	Yes	No	No	No	No	No	Effective	More effective	Increased a lot	Satisfied		Yes	No	No	No	No	Improved a lot
2185	Male		Increased	Increased	Stayed the same	Neutral		Yes	No	No	No	No	No	Stayed the same	Stayed the same	Stayed the same	Dissatisfied		Yes	Yes	No	Yes	No	No	No	No	Stayed the same	Increased	Increased	Neutral		No	No	No	Yes	No	No	No	Effective	Effective	Increased	Neutral		No	No	Yes	No	No	Improved
2186	Male		Increased	Increased	Increased	Neutral		Yes	Yes	No	No	No	No	Increased	Stayed the same	Stayed the same	Neutral		No	Yes	Yes	No	No	No	No	No	Stayed the same	Stayed the same	Increased	Neutral		No	No	No	No	No	No	No	Effective	Effective	Increased	Satisfied		No	No	Yes	No	No	Improved
2187	Male		Stayed the same	Stayed the same	Increased	Neutral		Yes	Yes	No	No	No	No	Stayed the same	Increased	Stayed the same	Neutral		Yes	No	No	No	No	No	No	No	Stayed the same	Stayed the same	Increased	Satisfied		No	Yes	No	No	No	No	No	Effective	Effective	Increased	Satisfied		No	No	Yes	No	No	Improved
2188	Male		Stayed the same	Increased	Increased	Neutral		Yes	No	No	No	No	No	Stayed the same	Increased	Stayed the same	Neutral		Yes	Yes	No	No	No	No	No	No	Stayed the same	Increased	Increased	Neutral		No	Yes	No	No	No	No	No	Effective	Effective	Increased	Neutral		Yes	No	No	No	No	Improved
2189	Male		Stayed the same	Stayed the same	Stayed the same	Neutral		Yes	Yes	No	No	No	No	Decreased a lot	Decreased a lot	Decreased	Dissatisfied		Yes	Yes	No	No	No	No	No	No	Decreased	Stayed the same	Decreased	Dissatisfied		Yes	No	No	No	No	No	No	Effective	Effective	Increased	Satisfied		No	No	Yes	No	No	Deteriorated
2190	Male		Increased a lot	Increased	Stayed the same	Neutral		Yes	Yes	No	No	No	No	Stayed the same	Decreased	Decreased	Not at all satisfied		Yes	No	No	No	No	No	No	No	Stayed the same	Increased	Stayed the same	Neutral		No	Yes	No	No	No	No	No	More effective	Effective	Increased	Satisfied		No	No	Yes	No	No	Improved
2191	Male		Stayed the same	Stayed the same	Increased	Neutral		No	Yes	No	No	No	No	Stayed the same	Increased	Stayed the same	Neutral		No	Yes	No	No	No	No	No	No	Stayed the same	Increased	Stayed the same	Satisfied		No	No	No	No	Yes	No	No	Effective	Effective	Increased	Satisfied		No	Yes	No	No	No	Stayed the same
2192	Male		Increased	Increased	Increased a lot	Very satisfied		Yes	Yes	No	No	No	No	Increased a lot	Increased a lot	Increased a lot	Very satisfied		Yes	Yes	No	No	No	No	No	No	Increased	Increased	Increased a lot	Very satisfied		Yes	No	No	No	No	No	No	Effective	Effective	Increased	Satisfied		No	No	Yes	No	No	Improved
2193	Male		Increased	Stayed the same	Increased	Satisfied		Yes	Yes	No	No	No	No	Increased	Increased	Increased	Satisfied		Yes	No	No	No	No	No	No	No	Increased	Increased a lot	Increased	Satisfied		Yes	No	No	No	No	No	No	Effective	Effective	Increased	Satisfied		No	Yes	No	No	No	Improved a lot
2194	Male		Increased	Increased a lot	Increased	Satisfied		No	Yes	No	No	No	No	Increased	Decreased	Decreased	Neutral		Yes	No	No	No	No	No	No	No	Increased	Increased	Increased	Satisfied		Yes	Yes	No	No	No	No	No	Effective	Effective	Increased	Neutral		No	No	Yes	No	No	Improved
2195	Male		Increased	Increased	Increased a lot	Very satisfied		Yes	No	No	No	No	No	Increased	Increased	Increased	Satisfied		Yes	No	No	No	No	No	No	No	Increased	Increased	Increased	Satisfied		Yes	No	No	No	No	No	No	Effective	Effective	Increased	Satisfied		Yes	No	No	No	No	Improved a lot
2196	Male		Increased	Increased a lot	Increased	Satisfied		Yes	Yes	No	No	No	No	Increased	Increased	Increased	Satisfied		No	No	Yes	No	No	No	No	No	Increased	Increased	Increased	Satisfied		Yes	Yes	Yes	No	No	No	No	Effective	Effective	Increased	Satisfied		Yes	No	No	No	No	Improved
2197	Female		Stayed the same	Increased	Decreased	Dissatisfied		Yes	Yes	No	No	No	No	Stayed the same	Increased a lot	Stayed the same	Very satisfied		Yes	Yes	No	No	No	No	No	No	Stayed the same	Stayed the same	Increased	Satisfied		Yes	Yes	Yes	No	No	No	No	Effective	Stayed the same	Stayed the same	Neutral		No	No	Yes	No	No	Stayed the same
2198	Male		Stayed the same	Increased	Stayed the same	Neutral		No	Yes	No	No	No	No	Stayed the same	Stayed the same	Increased	Satisfied		Yes	Yes	No	No	No	No	No	No	Increased	Stayed the same	Stayed the same	Neutral		No	Yes	No	No	No	No	No	Effective	Effective	Increased	Satisfied		No	No	Yes	No	No	Stayed the same
2199	Male		Increased	Increased	Increased	Satisfied		No	Yes	Yes	No	No	No	Stayed the same	Stayed the same	Increased	Neutral		No	Yes	No	No	No	No	No	No	Increased	Increased	Increased	Satisfied		Yes	No	Yes	No	No	No	No	Stayed the same	Stayed the same	Stayed the same	Neutral		No	No	No	No	No	Improved
2200	Male		Increased	Increased	Increased	Satisfied		Yes	Yes	No	No	No	No	Decreased a lot	Increased	Stayed the same	Neutral		No	Yes	No	No	No	No	No	No	Stayed the same	Stayed the same	Stayed the same	Neutral		No	No	No	No	No	No	No	Stayed the same	Stayed the same	Stayed the same	Neutral		No	No	No	No	No	Improved
2201	Male		Stayed the same	Stayed the same	Stayed the same	Neutral		No	Yes	No	No	No	No	Stayed the same	Stayed the same	Decreased	Neutral		No	Yes	No	No	No	No	No	No	Stayed the same	Stayed the same	Stayed the same	Neutral		No	No	No	Yes	No	No	No	Less effective	Less effective	Decreased	Dissatisfied		No	Yes	No	No	No	Stayed the same
2202	Male		Increased	Increased	Increased a lot	Satisfied		Yes	No	No	No	No	No	Stayed the same	Increased	Increased a lot	Neutral		Yes	No	No	No	No	No	No	No	Decreased	Increased	Increased	Not at all satisfied		Yes	No	No	No	No	No	No	Effective	Less effective	Stayed the same	Very satisfied		Yes	Yes	No	No	No	Improved
2203	Male		Stayed the same	Stayed the same	Stayed the same	Satisfied		No	No	No	No	No	No	Increased	Increased	Increased	Satisfied		No	Yes	No	No	No	No	No	No	Increased	Increased	Increased	Satisfied		No	No	No	No	No	No	No	Effective	Effective	Increased	Satisfied		No	No	No	No	No	Improved
2204	Male		Stayed the same	Increased	Increased	Satisfied		No	No	No	No	No	No	Increased	Increased	Increased	Very satisfied		Yes	No	No	No	No	No	No	No	Increased	Increased	Increased	Satisfied		Yes	No	No	No	No	No	No	Effective	More effective	Increased a lot	Very satisfied		No	Yes	No	No	No	Improved
2205	Male		Stayed the same	Increased	Increased	Satisfied		No	Yes	No	No	No	No	Decreased a lot	Increased	Increased	Very satisfied		No	Yes	No	No	No	No	No	No	Increased	Increased	Increased	Satisfied		No	Yes	Yes	No	No	No	No	More effective	Effective	Increased a lot	Satisfied		No	Yes	No	No	No	Improved a lot
2206	Male		Stayed the same	Increased	Increased	Satisfied		Yes	Yes	No	No	No	No	Increased	Increased	Increased	Satisfied		No	No	Yes	No	No	No	No	No	Increased	Increased	Increased	Satisfied		Yes	Yes	No	No	No	No	No	Effective	More effective	Increased a lot	Satisfied		No	No	Yes	No	No	Improved a lot
2207	Male		Increased a lot	Increased	Increased	Satisfied		Yes	Yes	No	No	No	No	Decreased	Increased	Increased	Very satisfied		Yes	Yes	No	No	No	No	No	No	Stayed the same	Increased	Increased	Very satisfied		Yes	No	No	No	No	No	No	Effective	Effective	Increased a lot	Very satisfied		Yes	No	No	No	No	Deteriorated
2208	Female		Stayed the same	Stayed the same	Stayed the same	Satisfied		No	Yes	No	No	No	No	Stayed the same	Stayed the same	Increased	Satisfied		Yes	Yes	No	No	No	No	No	No	Stayed the same	Stayed the same	Stayed the same	Satisfied		Yes	Yes	No	No	No	No	No	Effective	Effective	Increased	Satisfied		Yes	No	No	No	No	Improved
2209	Female		Stayed the same	Stayed the same	Decreased	Neutral		Yes	Yes	No	No	No	No	Increased	Stayed the same	Stayed the same	Neutral		Yes	Yes	No	No	No	No	No	No	Increased	Increased	Stayed the same	Neutral		No	Yes	No	No	No	No	No	Effective	Effective	Increased	Satisfied		No	Yes	No	No	No	Improved
2210	Male		Stayed the same	Stayed the same	Decreased	Dissatisfied		Yes	No	No	No	No	No	Stayed the same	Decreased	Decreased	Dissatisfied		No	Yes	No	No	No	No	No	No	Stayed the same	Stayed the same	Stayed the same	Dissatisfied		Yes	No	No	No	No	No	No	Effective	Effective	Increased	Satisfied		No	Yes	No	No	No	Stayed the same
2211	Female		Increased	Increased	Increased	Satisfied		Yes	Yes	No	No	No	No	Increased a lot	Increased a lot	Increased	Satisfied		Yes	No	No	No	No	No	No	No	Increased a lot	Increased a lot	Increased a lot	Satisfied		Yes	No	No	No	No	No	No	Stayed the same	Effective	Stayed the same	Neutral		No	Yes	No	No	No	Improved
2212	Female		Increased	Increased a lot	Increased	Neutral		Yes	Yes	No	No	No	No	Stayed the same	Stayed the same	Increased	Satisfied		Yes	Yes	No	No	No	No	No	No	Increased	Increased	Increased	Satisfied		Yes	No	No	No	No	No	No	Effective	Stayed the same	Increased	Satisfied		No	Yes	No	No	No	Stayed the same
2213	Female		Increased	Increased a lot	Increased a lot	Very satisfied		Yes	No	No	No	No	No	Increased	Stayed the same	Stayed the same	Satisfied		No	Yes	No	No	No	No	No	No	Increased	Increased a lot	Increased	Satisfied		Yes	Yes	No	No	No	No	No	Effective	More effective	Increased a lot	Very satisfied		No	No	No	No	No	Improved a lot
2214	Female		Stayed the same	Stayed the same	Stayed the same	Dissatisfied		No	No	No	No	No	No	Stayed the same	Stayed the same	Stayed the same	Not at all satisfied		No	No	No	No	No	No	No	No	Increased	Increased	Increased	Satisfied		No	No	No	No	No	No	No	Effective	Effective	Increased	Satisfied		No	No	No	No	No	Improved
2215	Female		Stayed the same	Stayed the same	Stayed the same	Neutral		Yes	No	No	No	No	No	Stayed the same	Stayed the same	Stayed the same	Neutral		Yes	Yes	No	No	No	No	No	No	Stayed the same	Stayed the same	Stayed the same	Neutral		Yes	No	No	No	No	No	No	Stayed the same	Stayed the same	Stayed the same	Neutral		Yes	Yes	No	No	No	Stayed the same
2216	Female		Increased	Stayed the same	Increased a lot	Not at all satisfied		Yes	Yes	No	No	No	No	Increased	Increased	Stayed the same	Not at all satisfied		Yes	Yes	No	No	No	No	No	No	Decreased	Decreased	Decreased	Dissatisfied		No	No	Yes	No	No	No	No	Effective	More effective	Increased a lot	Satisfied		Yes	No	No	No	No	Improved
2217	Female		Decreased	Stayed the same	Increased	Neutral		Yes	Yes	No	No	No	No	Increased	Increased	Increased	Satisfied		Yes	Yes	No	No	No	No	No	No	Decreased	Decreased	Decreased	Neutral		Yes	Yes	No	No	No	No	No	Less effective	Less effective	Decreased	Satisfied		No	No	Yes	No	No	Improved
2218	Female		Stayed the same	Stayed the same	Decreased	Dissatisfied		No	Yes	No	No	No	No	Stayed the same	Stayed the same	Decreased	Dissatisfied		Yes	Yes	No	No	No	No	No	No	Decreased	Decreased	Decreased	Not at all satisfied		No	No	No	No	No	No	No	Less effective	Less effective	Decreased	Not at all satisfied		No	No	No	No	No	Deteriorated
2219	Female		Increased	Increased	Increased	Neutral		Yes	Yes	No	No	No	No	Stayed the same	Increased a lot	Increased	Very satisfied		No	Yes	Yes	No	No	No	No	No	Increased	Increased a lot	Increased	Satisfied		No	No	No	No	Yes	No	No	Less effective	Less effective	Increased	Satisfied		Yes	No	No	No	No	Improved
2220	Female		Increased	Increased	Increased a lot	Neutral		Yes	No	No	No	No	No	Increased	Increased	Increased	Neutral		Yes	Yes	No	No	No	No	No	No	Increased a lot	Increased a lot	Increased a lot	Very satisfied		No	Yes	No	No	No	No	No	Effective	Effective	Increased	Satisfied		Yes	No	No	No	No	Improved
2221	Female		Increased	Increased a lot	Increased	Very satisfied		Yes	No	No	No	No	No	Increased	Increased	Increased	Satisfied		Yes	No	No	No	No	No	No	No	Increased a lot	Increased	Increased	Neutral		Yes	Yes	No	No	No	No	No	Effective	Effective	Increased	Satisfied		No	No	No	No	No	Improved
2222	Female		Increased	Increased	Stayed the same	Satisfied		Yes	Yes	No	No	No	No	Decreased	Increased	Decreased	Satisfied		No	No	Yes	No	No	No	No	No	Increased a lot	Increased a lot	Increased a lot	Satisfied		Yes	Yes	No	No	No	No	No	More effective	More effective	Increased	Satisfied		No	No	No	No	No	Improved
2223	Female		Stayed the same	Stayed the same	Stayed the same	Neutral		Yes	Yes	No	No	No	No	Stayed the same	Stayed the same	Stayed the same	Satisfied		Yes	No	No	No	No	No	No	No	Increased	Stayed the same	Stayed the same	Satisfied		No	Yes	Yes	No	No	No	No	Effective	Effective	Increased	Satisfied		No	Yes	No	No	No	Improved
2224	Female		Decreased	Stayed the same	Decreased a lot	Neutral		Yes	Yes	No	No	Yes	No	Decreased a lot	Decreased a lot	Decreased a lot	Not at all satisfied		No	No	No	Yes	No	Yes	No	No	Stayed the same	Decreased	Decreased	Neutral		No	Yes	No	No	Yes	No	Yes	Stayed the same	Less effective	Increased	Neutral		No	Yes	No	No	No	Improved
2225	Female		Increased	Increased	Increased	Satisfied		Yes	No	No	No	No	No	Increased	Increased	Increased a lot	Satisfied		No	Yes	No	No	No	No	No	No	Increased a lot	Increased a lot	Increased	Very satisfied		Yes	Yes	No	No	No	No	No	Effective	Effective	Increased a lot	Very satisfied		No	No	No	No	No	Improved
2226	Female		Stayed the same	Increased	Increased	Very satisfied		Yes	Yes	No	No	No	No	Increased	Increased	Increased	Satisfied		No	Yes	No	No	No	No	No	No	Increased a lot	Increased	Increased	Satisfied		Yes	No	No	No	No	No	No	More effective	More effective	Increased	Very satisfied		No	No	Yes	No	No	Improved
2227	Female		Increased	Stayed the same	Increased	Satisfied		Yes	Yes	No	No	No	No	Stayed the same	Decreased	Increased	Satisfied		Yes	No	No	No	No	No	No	No	Stayed the same	Stayed the same	Increased	Satisfied		No	Yes	No	No	No	No	No	Effective	Effective	Increased	Satisfied		No	No	No	Yes	No	Improved a lot
2228	Female		Increased	Increased	Increased	Neutral		Yes	Yes	No	No	No	No	Increased	Increased	Increased	Neutral		Yes	Yes	No	No	No	No	No	No	Increased	Increased	Increased	Neutral		Yes	Yes	No	No	No	No	No	Effective	Effective	Increased	Neutral		No	Yes	No	No	No	Improved
2229	Female		Decreased	Increased	Increased	Neutral		Yes	Yes	No	No	No	No	Increased	Increased	Increased	Neutral		Yes	No	No	No	No	No	No	No	Increased	Increased	Increased	Satisfied		No	Yes	No	No	No	No	No	Stayed the same	Effective	Increased	Satisfied		No	Yes	No	No	No	Improved
2230	Male		Stayed the same	Stayed the same	Stayed the same	Dissatisfied		Yes	Yes	No	No	No	No	Decreased a lot	Stayed the same	Decreased	Neutral		Yes	Yes	No	No	No	No	No	No	Stayed the same	Stayed the same	Decreased	Neutral		Yes	Yes	Yes	No	No	No	No	Stayed the same	Stayed the same	Decreased	Neutral		No	No	Yes	No	No	Improved
2231	Male		Decreased a lot	Decreased a lot	Stayed the same	Dissatisfied		No	No	No	No	No	No	Decreased	Decreased a lot	Decreased a lot	Dissatisfied		No	Yes	No	No	No	No	No	No	Stayed the same	Decreased	Stayed the same	Neutral		No	Yes	No	No	No	No	No	Stayed the same	More effective	Stayed the same	Neutral		No	No	No	No	No	Stayed the same
2232	Female		Increased a lot	Increased	Increased a lot	Very satisfied		Yes	Yes	No	No	No	No	Stayed the same	Increased	Increased a lot	Very satisfied		Yes	Yes	No	No	No	No	No	No	Increased	Stayed the same	Increased	Satisfied		Yes	No	No	No	No	No	No	Effective	More effective	Increased a lot	Very satisfied		Yes	No	No	No	No	Improved a lot
2233	Female		Increased	Stayed the same	Increased	Satisfied		No	No	No	No	No	No	Increased	Increased a lot	Increased	Satisfied		Yes	Yes	No	No	No	No	No	No	Increased	Stayed the same	Increased	Satisfied		No	Yes	No	No	No	No	No	Effective	Stayed the same	Increased	Satisfied		No	No	Yes	No	No	Stayed the same
2234	Female		Increased	Decreased	Increased	Satisfied		No	Yes	No	No	No	No	Decreased	Decreased a lot	Increased a lot	Very satisfied		Yes	No	No	No	No	No	No	No	Increased	Increased a lot	Increased a lot	Satisfied		No	No	No	No	No	No	No	Effective	Stayed the same	Increased a lot	Satisfied		No	No	No	No	No	Stayed the same
2235	Female		Increased	Stayed the same	Increased a lot	Satisfied		Yes	No	No	No	No	No	Increased	Increased	Increased a lot	Very satisfied		No	No	No	No	No	No	No	No	Stayed the same	Increased	Increased a lot	Very satisfied		Yes	No	No	No	No	No	No	Stayed the same	Effective	Increased a lot	Very satisfied		No	No	No	No	No	Deteriorated
2236	Female		Stayed the same	Decreased	Stayed the same	Dissatisfied		Yes	No	No	No	No	No	Stayed the same	Stayed the same	Decreased a lot	Dissatisfied		Yes	Yes	No	No	No	No	No	No	Stayed the same	Increased	Decreased	Neutral		No	Yes	No	No	No	No	No	Stayed the same	Effective	Stayed the same	Neutral		No	No	Yes	No	No	Improved
2237	Female		Stayed the same	Stayed the same	Stayed the same	Neutral		Yes	Yes	No	No	No	No	Stayed the same	Stayed the same	Stayed the same	Neutral		Yes	Yes	No	No	No	No	No	No	Stayed the same	Stayed the same	Stayed the same	Neutral		No	Yes	Yes	No	No	No	No	Stayed the same	Stayed the same	Stayed the same	Neutral		No	No	Yes	No	No	Improved
2238	Female		Decreased	Stayed the same	Increased	Satisfied		Yes	Yes	No	No	No	No	Stayed the same	Stayed the same	Stayed the same	Satisfied		Yes	Yes	No	No	No	No	No	No	Decreased	Stayed the same	Stayed the same	Satisfied		Yes	Yes	No	No	No	No	No	Effective	Effective	Stayed the same	Satisfied		Yes	No	No	No	No	Stayed the same
2239	Female		Increased a lot	Increased	Increased	Very satisfied		Yes	Yes	No	No	No	No	Increased	Increased	Increased	Satisfied		Yes	Yes	No	No	No	No	No	No	Increased a lot	Increased a lot	Increased	Satisfied		No	Yes	Yes	No	No	No	No	Effective	Effective	Increased	Very satisfied		Yes	No	No	No	No	Improved
2240	Female		Stayed the same	Stayed the same	Decreased	Not at all satisfied		Yes	Yes	No	No	No	No	Stayed the same	Decreased	Decreased	Dissatisfied		Yes	Yes	Yes	No	No	No	No	No	Stayed the same	Decreased	Decreased	Neutral		Yes	Yes	Yes	No	No	No	No	Stayed the same	Effective	Stayed the same	Neutral		No	No	Yes	No	No	Improved
2241	Female		Stayed the same	Stayed the same	Stayed the same	Neutral		No	Yes	Yes	No	No	No	Decreased	Decreased	Stayed the same	Dissatisfied		Yes	No	No	No	No	No	No	No	Increased	Stayed the same	Stayed the same	Neutral		Yes	Yes	No	No	Yes	No	Yes	Stayed the same	Less effective	Stayed the same	Neutral		No	No	Yes	No	No	Improved
2242	Female		Stayed the same	Stayed the same	Stayed the same	Neutral		Yes	Yes	No	No	No	No	Stayed the same	Stayed the same	Decreased	Dissatisfied		Yes	Yes	No	No	No	No	No	No	Increased	Stayed the same	Stayed the same	Neutral		Yes	Yes	No	No	No	No	No	Effective	Stayed the same	Stayed the same	Neutral		No	No	No	No	No	Improved
2243	Female		Stayed the same	Decreased	Stayed the same	Neutral		Yes	Yes	No	No	No	No	Stayed the same	Decreased	Stayed the same	Dissatisfied		Yes	Yes	No	No	No	No	No	No	Stayed the same	Stayed the same	Stayed the same	Neutral		Yes	No	No	No	No	No	No	Less effective	Effective	Stayed the same	Neutral		Yes	No	No	No	No	Stayed the same
2244	Female		Increased	Increased	Increased	Very satisfied		Yes	No	No	No	No	No	Increased	Increased	Increased	Satisfied		No	Yes	No	No	No	No	No	No	Decreased a lot	Decreased a lot	Decreased a lot	Not at all satisfied		Yes	No	No	No	No	No	No	Effective	Effective	Increased	Satisfied		No	Yes	No	No	No	Improved
2245	Female		Increased	Increased	Increased	Very satisfied		Yes	Yes	No	No	No	No	Stayed the same	Stayed the same	Stayed the same	Satisfied		Yes	No	No	No	No	No	No	No	Increased	Increased	Increased	Very satisfied		Yes	No	No	No	No	No	No	More effective	More effective	Stayed the same	Neutral		No	No	No	No	No	Improved
2246	Female		Increased	Increased	Increased	Satisfied		Yes	Yes	No	No	No	No	Increased	Increased	Increased	Satisfied		Yes	Yes	No	No	No	No	No	No	Increased	Increased	Increased	Satisfied		Yes	Yes	Yes	No	No	No	No	More effective	More effective	Increased a lot	Satisfied		No	No	Yes	No	No	Improved
2247	Female		Increased	Increased	Increased	Neutral		Yes	Yes	No	No	No	No	Increased	Stayed the same	Stayed the same	Neutral		Yes	No	No	No	No	No	No	No	Increased a lot	Increased a lot	Increased a lot	Very satisfied		No	No	Yes	No	No	No	No	Effective	Effective	Stayed the same	Neutral		No	Yes	No	No	No	Improved a lot
2248	Female		Stayed the same	Stayed the same	Decreased	Dissatisfied		No	Yes	No	No	No	No	Stayed the same	Stayed the same	Decreased	Dissatisfied		No	Yes	No	No	No	No	No	No	Increased	Increased	Increased	Satisfied		Yes	No	No	No	No	No	No	Effective	Effective	Increased	Satisfied		No	Yes	No	No	No	Improved
2249	Female		Increased	Increased a lot	Increased	Satisfied		Yes	No	No	No	No	No	Increased	Increased	Increased	Satisfied		No	Yes	No	No	No	No	No	No	Increased a lot	Increased	Increased a lot	Satisfied		Yes	No	No	No	No	No	No	More effective	Effective	Increased a lot	Very satisfied		No	Yes	No	No	No	Improved
2250	Female		Increased	Increased	Increased	Satisfied		Yes	Yes	No	No	No	No	Increased	Increased	Increased	Satisfied		Yes	No	No	No	No	No	No	No	Stayed the same	Stayed the same	Increased	Dissatisfied		Yes	No	No	No	No	No	No	Effective	Effective	Increased	Satisfied		Yes	No	No	No	No	Improved
2251	Female		Increased	Increased	Increased	Satisfied		Yes	No	No	No	No	No	Increased	Increased	Increased	Satisfied		Yes	Yes	No	No	No	No	No	No	Increased	Increased	Increased	Satisfied		Yes	No	No	No	No	No	No	Effective	Effective	Increased	Satisfied		No	Yes	No	No	No	Improved
2252	Female		Increased	Increased	Increased	Satisfied		Yes	Yes	No	No	No	No	Stayed the same	Decreased	Stayed the same	Neutral		Yes	No	No	No	No	No	No	No	Increased	Increased	Increased	Neutral		Yes	No	No	No	No	No	No	Effective	Less effective	Increased	Satisfied		Yes	No	No	No	No	Improved
2253	Female		Stayed the same	Stayed the same	Increased	Neutral		Yes	Yes	No	No	No	No	Stayed the same	Stayed the same	Increased	Neutral		Yes	No	No	No	No	No	No	No	Stayed the same	Stayed the same	Increased	Satisfied		Yes	Yes	Yes	No	No	No	No	Effective	Stayed the same	Increased	Neutral		Yes	No	No	No	No	Improved a lot
2254	Male		Stayed the same	Stayed the same	Stayed the same	Neutral		Yes	Yes	No	No	No	No	Decreased a lot	Stayed the same	Stayed the same	Neutral		No	Yes	No	No	No	No	No	No	Stayed the same	Stayed the same	Stayed the same	Neutral		Yes	No	No	No	No	No	No	Effective	Effective	Increased	Satisfied		No	No	No	No	No	Improved
2255	Male		Increased	Increased	Stayed the same	Neutral		Yes	Yes	No	No	No	No	Stayed the same	Stayed the same	Increased	Neutral		Yes	No	No	No	No	No	No	No	Stayed the same	Increased	Increased	Neutral		Yes	No	No	No	No	No	No	Effective	Effective	Increased	Satisfied		Yes	No	No	No	No	Improved
2256	Male		Stayed the same	Stayed the same	Stayed the same	Neutral		Yes	Yes	No	No	No	No	Decreased	Stayed the same	Increased	Neutral		Yes	No	No	No	No	No	No	No	Stayed the same	Stayed the same	Increased	Satisfied		Yes	No	No	No	No	No	No	Stayed the same	Stayed the same	Increased	Satisfied		No	No	No	No	No	Improved
2257	Male		Increased	Stayed the same	Stayed the same	Neutral		Yes	No	No	No	No	No	Increased	Stayed the same	Increased	Satisfied		Yes	No	No	No	No	No	No	No	Increased	Stayed the same	Stayed the same	Neutral		Yes	No	No	No	No	No	No	Effective	Effective	Increased	Satisfied		Yes	Yes	No	No	No	Improved
2258	Male		Stayed the same	Increased	Stayed the same	Satisfied		No	Yes	No	No	No	No	Stayed the same	Increased	Stayed the same	Satisfied		Yes	Yes	No	No	No	No	No	No	Decreased	Decreased	Increased	Satisfied		Yes	Yes	No	No	No	No	No	Less effective	Less effective	Stayed the same	Neutral		Yes	No	No	No	No	Improved
2259	Male		Stayed the same	Increased	Decreased	Neutral		Yes	Yes	No	No	No	No	Increased	Increased	Stayed the same	Dissatisfied		Yes	No	No	No	No	No	No	No	Increased	Increased	Increased	Satisfied		Yes	No	No	No	No	No	No	Effective	Effective	Increased	Satisfied		Yes	No	No	No	No	Stayed the same
2662	Male		Increased	Stayed the same	Stayed the same	Satisfied		Yes	Yes	No	No	No	No	Increased	Increased	Stayed the same	Satisfied		No	No	Yes	No	No	No	No	No	Stayed the same	Decreased	Increased	Neutral		No	Yes	No	No	No	No	No	Effective	Effective	Stayed the same	Satisfied		No	No	Yes	No	No	Deteriorated
2663	Female		Increased	Increased	Stayed the same	Neutral		No	No	No	No	No	No	Stayed the same	Stayed the same	Stayed the same	Neutral		No	No	Yes	No	No	No	No	No	Stayed the same	Stayed the same	Stayed the same	Neutral		No	Yes	Yes	No	No	No	No	Stayed the same	Stayed the same	Stayed the same	Neutral		No	No	No	No	No	Improved
2664	Male		Increased	Increased a lot	Stayed the same	Satisfied		No	No	No	No	No	No	Increased a lot	Stayed the same	Increased	Neutral		No	No	Yes	No	No	No	No	No	Stayed the same	Increased	Increased	Neutral		No	Yes	No	No	No	No	No	Effective	Effective	Increased	Neutral		No	No	No	No	No	Deteriorated a lot
2665	Female		Increased	Increased	Increased	Neutral		Yes	Yes	No	No	No	No	Stayed the same	Stayed the same	Increased	Neutral		Yes	No	Yes	No	No	No	No	No	Increased	Stayed the same	Increased	Neutral		No	Yes	No	No	No	No	Yes	More effective	Effective	Increased	Satisfied		Yes	No	No	No	No	Stayed the same
2666	Male		Decreased	Decreased	Decreased	Dissatisfied		Yes	Yes	No	No	No	No	Stayed the same	Decreased	Stayed the same	Neutral		Yes	No	No	No	No	No	No	No	Decreased	Increased	Decreased	Dissatisfied		Yes	No	Yes	No	No	No	No	Effective	Effective	Increased	Satisfied		No	No	No	No	No	Deteriorated
2667	Female		Stayed the same	Stayed the same	Stayed the same	Neutral		Yes	Yes	No	No	No	No	Increased	Increased	Increased a lot	Satisfied		Yes	No	No	No	No	No	No	No	Stayed the same	Increased	Increased a lot	Neutral		Yes	Yes	No	No	No	No	No	More effective	More effective	Increased	Neutral		No	No	Yes	No	No	Stayed the same
2668	Female		Stayed the same	Increased	Decreased	Dissatisfied		Yes	Yes	No	No	No	No	Increased	Increased	Increased a lot	Satisfied		Yes	Yes	No	No	No	No	No	No	Increased	Increased	Increased a lot	Satisfied		No	Yes	No	No	No	No	No	More effective	More effective	Increased a lot	Satisfied		No	Yes	No	No	No	Stayed the same
2669	Male		Increased	Increased	Stayed the same	Satisfied		Yes	Yes	No	No	No	No	Increased a lot	Increased	Increased a lot	Very satisfied		Yes	Yes	No	No	No	No	No	No	Decreased	Decreased	Stayed the same	Neutral		No	Yes	No	No	No	No	No	Effective	Effective	Increased	Satisfied		Yes	No	No	No	No	Improved
2670	Male		Increased	Increased a lot	Increased	Satisfied		Yes	No	No	No	No	No	Increased	Increased	Increased	Satisfied		Yes	Yes	No	No	No	No	No	No	Increased	Increased	Increased	Satisfied		Yes	Yes	No	No	No	No	No	Effective	Effective	Increased	Satisfied		Yes	No	No	No	No	Stayed the same
2671	Male		Increased	Increased	Decreased	Neutral		Yes	Yes	No	No	No	No	Increased	Decreased	Stayed the same	Neutral		Yes	No	No	No	No	No	No	No	Decreased a lot	Decreased a lot	Decreased	Dissatisfied		Yes	Yes	No	No	No	No	No	Effective	Effective	Increased	Satisfied		No	No	No	No	No	Deteriorated
2672	Male		Stayed the same	Increased	Stayed the same	Satisfied		Yes	Yes	No	No	No	No	Stayed the same	Increased	Increased	Neutral		Yes	No	Yes	No	No	No	No	No	Stayed the same	Increased	Stayed the same	Neutral		No	Yes	No	No	No	No	No	Effective	Effective	Increased	Satisfied		No	No	Yes	No	No	Stayed the same
2673	Male		Stayed the same	Increased	Stayed the same	Neutral		Yes	Yes	No	No	No	No	Increased	Stayed the same	Increased	Satisfied		Yes	No	No	No	No	Yes	No	No	Stayed the same	Stayed the same	Stayed the same	Neutral		No	No	No	No	No	No	No	Effective	Stayed the same	Increased	Satisfied		No	No	No	No	No	Deteriorated
2674	Female		Increased	Increased	Increased	Neutral		Yes	Yes	No	No	No	No	Increased a lot	Increased	Increased	Neutral		Yes	No	No	No	No	No	No	No	Increased a lot	Increased	Increased	Satisfied		Yes	No	Yes	No	No	No	No	Effective	Effective	Increased	Satisfied		No	No	Yes	No	Yes	Improved
2675	Male		Stayed the same	Stayed the same	Stayed the same	Neutral		Yes	No	No	No	No	No	Stayed the same	Decreased	Decreased	Neutral		Yes	Yes	No	No	No	No	No	No	Decreased	Decreased	Decreased	Neutral		No	No	No	No	No	No	Yes	Effective	Effective	Increased	Satisfied		No	No	No	No	No	Stayed the same
2676	Male		Increased	Stayed the same	Increased	Satisfied		Yes	Yes	No	No	No	No	Stayed the same	Increased	Stayed the same	Neutral		Yes	Yes	No	No	No	No	No	No	Increased	Increased	Increased	Satisfied		No	No	No	No	No	No	No	Effective	Effective	Increased	Satisfied		No	No	Yes	No	No	Improved
2677	Female		Increased a lot	Increased a lot	Increased a lot	Very satisfied		Yes	No	No	No	No	No	Stayed the same	Increased	Increased	Satisfied		Yes	Yes	No	No	No	No	No	No	Stayed the same	Increased	Increased a lot	Very satisfied		No	Yes	No	No	No	No	No	Stayed the same	Effective	Increased	Very satisfied		Yes	No	No	No	No	Stayed the same
2678	Male		Increased a lot	Stayed the same	Increased a lot	Very satisfied		No	Yes	No	No	No	No	Increased a lot	Increased a lot	Increased a lot	Very satisfied		Yes	No	No	No	No	No	No	No	Increased	Increased a lot	Increased a lot	Very satisfied		No	No	No	No	No	No	Yes	More effective	More effective	Increased a lot	Very satisfied		No	No	No	No	No	Stayed the same
2679	Female		Increased	Increased	Increased	Satisfied		Yes	Yes	No	No	No	No	Stayed the same	Stayed the same	Stayed the same	Neutral		Yes	No	No	No	No	No	No	No	Increased	Increased	Increased	Satisfied		No	Yes	No	No	No	No	No	Effective	Effective	Increased	Satisfied		No	No	No	No	No	Improved
2680	Female		Stayed the same	Decreased	Decreased	Neutral		Yes	Yes	No	No	No	No	Stayed the same	Stayed the same	Stayed the same	Neutral		No	Yes	Yes	No	No	No	No	No	Decreased	Decreased a lot	Decreased	Neutral		Yes	No	No	No	No	No	No	Effective	More effective	Increased	Satisfied		No	No	No	No	Yes	Deteriorated
2681	Female		Stayed the same	Stayed the same	Stayed the same	Neutral		No	Yes	No	No	No	No	Increased	Increased	Stayed the same	Satisfied		No	Yes	No	No	No	No	No	No	Stayed the same	Stayed the same	Increased	Neutral		No	No	No	No	No	No	No	Effective	Effective	Increased	Satisfied		No	No	No	No	No	Improved a lot
2682	Male		Stayed the same	Increased	Decreased	Dissatisfied		Yes	Yes	No	No	No	No	Stayed the same	Increased	Stayed the same	Dissatisfied		Yes	Yes	No	No	No	No	No	No	Decreased	Decreased	Stayed the same	Satisfied		No	No	No	No	No	No	No	Effective	Effective	Increased	Satisfied		Yes	No	No	No	No	Deteriorated
2683	Female		Increased	Increased a lot	Increased a lot	Very satisfied		Yes	Yes	No	No	No	No	Stayed the same	Increased a lot	Increased a lot	Very satisfied		Yes	No	No	No	No	No	No	No	Increased a lot	Increased a lot	Increased	Very satisfied		No	No	No	No	No	No	No	More effective	Effective	Increased a lot	Neutral		Yes	No	No	No	No	Stayed the same
2684	Male		Stayed the same	Increased	Stayed the same	Dissatisfied		Yes	No	No	No	No	No	Stayed the same	Increased a lot	Increased a lot	Satisfied		Yes	Yes	No	No	No	No	No	No	Increased	Increased	Increased	Neutral		Yes	No	No	No	No	No	No	Stayed the same	Effective	Stayed the same	Neutral		Yes	No	No	No	No	Stayed the same
2685	Male		Increased a lot	Increased	Stayed the same	Very satisfied		No	Yes	No	No	No	No	Increased	Increased	Increased a lot	Very satisfied		Yes	Yes	No	No	No	No	No	No	Increased a lot	Increased a lot	Increased	Very satisfied		Yes	No	No	No	No	No	No	More effective	Effective	Increased a lot	Very satisfied		No	No	No	No	No	Improved a lot
2686	Female		Stayed the same	Increased	Increased	Neutral		No	No	No	No	No	No	Increased	Stayed the same	Increased	Satisfied		No	No	No	No	No	No	No	No	Decreased	Increased	Increased a lot	Satisfied		Yes	No	No	No	No	No	No	Effective	Effective	Increased a lot	Very satisfied		No	No	Yes	No	No	Stayed the same
2687	Female		Increased a lot	Increased	Increased a lot	Satisfied		Yes	Yes	No	No	No	No	Increased a lot	Increased	Increased a lot	Satisfied		Yes	Yes	No	No	No	No	No	No	Increased	Increased	Increased	Satisfied		Yes	Yes	Yes	No	No	No	No	Effective	Effective	Stayed the same	Satisfied		No	No	No	No	No	Improved
2688	Female		Increased	Increased	Increased	Neutral		Yes	Yes	Yes	No	No	No	Increased	Increased	Increased	Satisfied		Yes	Yes	No	No	No	No	No	No	Increased	Increased	Increased	Satisfied		No	No	No	No	No	No	Yes	Effective	Effective	Increased	Satisfied		No	No	No	No	No	Improved
2689	Female		Increased a lot	Stayed the same	Increased	Neutral		Yes	No	No	No	No	No	Stayed the same	Increased	Increased	Satisfied		Yes	No	No	No	No	No	No	No	Increased	Increased	Increased	Satisfied		Yes	Yes	No	No	No	No	No	Effective	Effective	Increased	Satisfied		No	No	No	No	No	Deteriorated a lot
2690	Female		Stayed the same	Stayed the same	Decreased	Dissatisfied		Yes	Yes	No	No	No	No	Stayed the same	Increased	Increased	Neutral		Yes	Yes	No	No	No	No	No	No	Stayed the same	Increased	Increased	Neutral		No	Yes	No	No	No	No	No	Effective	Effective	Increased	Satisfied		No	No	No	No	No	Deteriorated a lot
2691	Male		Increased	Stayed the same	Stayed the same	Satisfied		Yes	Yes	No	No	No	No	Increased	Increased	Increased	Satisfied		No	No	No	No	No	No	No	No	Decreased	Decreased	Decreased	Dissatisfied		No	No	No	No	No	Yes	No	Effective	Stayed the same	Increased	Neutral		No	No	No	Yes	No	Stayed the same
2692	Male		Increased	Increased	Increased	Satisfied		Yes	Yes	No	No	No	No	Increased	Stayed the same	Increased	Satisfied		No	No	Yes	No	No	No	No	No	Stayed the same	Increased	Increased	Satisfied		No	No	No	No	No	No	Yes	Effective	Effective	Increased a lot	Very satisfied		No	No	Yes	No	No	Stayed the same
2693	Female		Increased a lot	Decreased	Increased a lot	Neutral		Yes	Yes	No	No	No	No	Stayed the same	Stayed the same	Increased	Neutral		Yes	No	No	No	No	No	No	No	Stayed the same	Stayed the same	Stayed the same	Neutral		No	No	No	No	No	No	No	Stayed the same	Effective	Increased	Satisfied		No	No	No	Yes	No	Stayed the same
2694	Female		Stayed the same	Increased	Stayed the same	Dissatisfied		Yes	No	No	No	No	No	Stayed the same	Increased a lot	Increased a lot	Satisfied		Yes	Yes	No	No	No	No	No	No	Increased	Increased	Increased	Neutral		Yes	No	No	No	No	No	No	Stayed the same	Effective	Stayed the same	Neutral		Yes	No	No	No	No	Stayed the same
2695	Male		Increased a lot	Increased	Stayed the same	Very satisfied		No	Yes	No	No	No	No	Increased	Increased	Increased a lot	Very satisfied		Yes	Yes	No	No	No	No	No	No	Increased a lot	Increased a lot	Increased	Very satisfied		Yes	No	No	No	No	No	No	More effective	Effective	Increased a lot	Very satisfied		No	No	No	No	No	Improved a lot
2696	Female		Stayed the same	Increased	Increased	Neutral		No	No	No	No	No	No	Increased	Stayed the same	Increased	Satisfied		No	No	No	No	No	No	No	No	Decreased	Increased	Increased a lot	Satisfied		Yes	No	No	No	No	No	No	Effective	Effective	Increased a lot	Very satisfied		No	No	Yes	No	No	Stayed the same
2697	Male		Increased a lot	Increased	Increased a lot	Satisfied		Yes	Yes	No	No	No	No	Increased a lot	Increased	Increased a lot	Satisfied		Yes	Yes	No	No	No	No	No	No	Increased	Increased	Increased	Satisfied		Yes	Yes	Yes	No	No	No	No	Effective	Effective	Stayed the same	Satisfied		No	No	No	No	No	Improved
2698	Male		Increased	Increased	Increased	Neutral		Yes	Yes	Yes	No	No	No	Increased	Increased	Increased	Satisfied		Yes	Yes	No	No	No	No	No	No	Increased	Increased	Increased	Satisfied		No	No	No	No	No	No	Yes	Effective	Effective	Increased	Satisfied		No	No	No	No	No	Improved
2699	Female		Increased a lot	Stayed the same	Increased	Neutral		Yes	No	No	No	No	No	Stayed the same	Increased	Increased	Satisfied		Yes	No	No	No	No	No	No	No	Increased	Increased	Increased	Satisfied		Yes	Yes	No	No	No	No	No	Effective	Effective	Increased	Satisfied		No	No	No	No	No	Deteriorated a lot
2700	Female		Stayed the same	Stayed the same	Decreased	Dissatisfied		Yes	Yes	No	No	No	No	Stayed the same	Increased	Increased	Neutral		Yes	Yes	No	No	No	No	No	No	Stayed the same	Increased	Increased	Neutral		No	Yes	No	No	No	No	No	Effective	Effective	Increased	Satisfied		No	No	No	No	No	Deteriorated a lot
2701	Male		Increased	Stayed the same	Stayed the same	Satisfied		Yes	Yes	No	No	No	No	Increased	Increased	Increased	Satisfied		No	No	No	No	No	No	No	No	Decreased	Decreased	Decreased	Dissatisfied		No	No	No	No	No	Yes	No	Effective	Stayed the same	Increased	Neutral		No	No	No	Yes	No	Stayed the same
2702	Male		Increased	Increased	Increased	Satisfied		Yes	Yes	No	No	No	No	Increased	Stayed the same	Increased	Satisfied		No	No	Yes	No	No	No	No	No	Stayed the same	Increased	Increased	Satisfied		No	No	No	No	No	No	Yes	Effective	Effective	Increased a lot	Very satisfied		No	No	Yes	No	No	Stayed the same
2703	Male		Increased a lot	Decreased	Increased a lot	Neutral		Yes	Yes	No	No	No	No	Stayed the same	Stayed the same	Increased	Neutral		Yes	No	No	No	No	No	No	No	Stayed the same	Stayed the same	Stayed the same	Neutral		No	No	No	No	No	No	No	Stayed the same	Effective	Increased	Satisfied		No	No	No	Yes	No	Stayed the same
2704	Male		Increased	Increased	Increased	Neutral		Yes	Yes	No	No	No	No	Decreased	Decreased a lot	Stayed the same	Dissatisfied		No	Yes	No	No	No	No	No	No	Decreased a lot	Decreased	Decreased	Neutral		Yes	Yes	No	No	No	No	No	Effective	Stayed the same	Increased	Satisfied		No	No	Yes	No	No	Deteriorated
2705	Female		Stayed the same	Stayed the same	Increased	Satisfied		Yes	No	No	No	No	No	Stayed the same	Stayed the same	Stayed the same	Neutral		Yes	No	Yes	No	No	No	No	No	Increased	Increased	Increased	Neutral		No	Yes	No	No	No	No	No	Effective	Effective	Increased	Satisfied		No	No	Yes	No	No	Stayed the same
2706	Female		Decreased	Stayed the same	Increased	Satisfied		Yes	No	No	No	No	No	Decreased a lot	Decreased	Increased a lot	Very satisfied		No	Yes	No	No	No	No	No	No	Decreased	Increased	Increased a lot	Very satisfied		No	Yes	No	No	No	No	No	Less effective	Effective	Increased a lot	Very satisfied		No	Yes	No	No	No	Deteriorated a lot
2707	Female		Decreased	Decreased	Stayed the same	Dissatisfied		Yes	Yes	No	No	No	No	Increased	Increased	Stayed the same	Neutral		Yes	Yes	No	No	No	No	No	No	Decreased a lot	Decreased a lot	Decreased a lot	Not at all satisfied		Yes	Yes	Yes	No	No	No	No	Effective	Effective	Increased	Satisfied		No	No	No	No	No	Deteriorated a lot
2708	Male		Increased	Stayed the same	Increased	Neutral		Yes	Yes	No	No	No	No	Increased a lot	Increased	Increased	Satisfied		Yes	Yes	No	No	No	No	No	No	Stayed the same	Increased a lot	Increased	Neutral		Yes	No	No	No	No	No	No	More effective	Effective	Increased	Very satisfied		No	No	No	No	No	Stayed the same
2709	Male		Increased	Stayed the same	Increased	Satisfied		Yes	Yes	No	No	No	No	Increased	Increased	Stayed the same	Very satisfied		No	Yes	No	No	No	No	No	No	Increased	Increased	Increased	Satisfied		No	Yes	No	No	No	No	No	Stayed the same	Stayed the same	Increased	Satisfied		No	No	No	No	No	Improved
2710	Male		Stayed the same	Increased	Stayed the same	Neutral		Yes	Yes	No	No	No	No	Stayed the same	Stayed the same	Stayed the same	Neutral		Yes	Yes	No	No	No	No	No	No	Stayed the same	Stayed the same	Stayed the same	Neutral		Yes	No	No	No	No	No	No	Effective	Effective	Increased	Satisfied		No	No	No	Yes	No	Stayed the same
2711	Male		Decreased	Decreased	Increased	Neutral		Yes	Yes	No	No	No	No	Stayed the same	Stayed the same	Stayed the same	Satisfied		Yes	No	No	No	No	No	No	No	Increased	Increased	Stayed the same	Satisfied		No	No	No	No	No	No	No	Effective	Effective	Increased	Satisfied		No	No	No	No	No	Stayed the same
2712	Male		Stayed the same	Increased	Increased	Satisfied		Yes	Yes	Yes	No	No	No	Increased	Increased	Increased	Satisfied		Yes	No	No	No	No	No	No	No	Increased	Increased	Increased	Satisfied		No	No	No	No	No	No	No	Effective	Effective	Increased	Satisfied		No	No	No	No	No	Stayed the same
2713	Female		Increased a lot	Increased a lot	Increased	Satisfied		Yes	No	No	No	No	No	Increased	Increased	Increased	Very satisfied		Yes	Yes	No	No	No	No	No	No	Increased	Increased	Increased	Satisfied		Yes	No	No	No	No	No	No	Effective	Effective	Increased	Satisfied		No	No	No	No	No	Improved
2714	Female		Increased	Increased	Increased	Very satisfied		Yes	Yes	No	No	No	No	Decreased	Decreased a lot	Stayed the same	Dissatisfied		No	Yes	No	No	No	No	No	No	Decreased a lot	Decreased	Decreased	Neutral		Yes	Yes	No	No	No	No	No	Effective	Stayed the same	Increased	Satisfied		No	No	Yes	No	No	Deteriorated
2715	Female		Increased a lot	Stayed the same	Increased	Very satisfied		Yes	No	No	No	No	No	Stayed the same	Stayed the same	Stayed the same	Neutral		Yes	No	Yes	No	No	No	No	No	Increased	Increased	Increased	Neutral		No	Yes	No	No	No	No	No	Effective	Effective	Increased	Satisfied		No	No	Yes	No	No	Stayed the same
2716	Female		Increased	Stayed the same	Stayed the same	Neutral		Yes	No	No	No	No	No	Decreased a lot	Decreased	Increased a lot	Very satisfied		No	Yes	No	No	No	No	No	No	Decreased	Increased	Increased a lot	Very satisfied		No	Yes	No	No	No	No	No	Less effective	Effective	Increased a lot	Very satisfied		No	Yes	No	No	No	Deteriorated a lot
2717	Female		Decreased	Stayed the same	Stayed the same	Neutral		Yes	Yes	No	No	No	No	Increased	Increased	Stayed the same	Neutral		Yes	Yes	No	No	No	No	No	No	Decreased a lot	Decreased a lot	Decreased a lot	Not at all satisfied		Yes	Yes	Yes	No	No	No	No	Effective	Effective	Increased	Satisfied		No	No	No	No	No	Deteriorated a lot
2718	Female		Stayed the same	Stayed the same	Stayed the same	Satisfied		Yes	Yes	No	No	No	No	Increased a lot	Increased	Increased	Satisfied		Yes	Yes	No	No	No	No	No	No	Stayed the same	Increased a lot	Increased	Neutral		Yes	No	No	No	No	No	No	More effective	Effective	Increased	Very satisfied		No	No	No	No	No	Stayed the same
2719	Female		Increased	Increased	Stayed the same	Satisfied		Yes	Yes	No	No	No	No	Increased	Increased	Stayed the same	Very satisfied		No	Yes	No	No	No	No	No	No	Increased	Increased	Increased	Satisfied		No	Yes	No	No	No	No	No	Stayed the same	Stayed the same	Increased	Satisfied		No	No	No	No	No	Improved
2720	Female		Increased	Increased	Stayed the same	Satisfied		Yes	Yes	No	No	No	No	Stayed the same	Stayed the same	Stayed the same	Neutral		Yes	Yes	No	No	No	No	No	No	Stayed the same	Stayed the same	Stayed the same	Neutral		Yes	No	No	No	No	No	No	Effective	Effective	Increased	Satisfied		No	No	No	Yes	No	Stayed the same
2721	Female		Decreased	Decreased	Increased	Neutral		Yes	Yes	No	No	No	No	Stayed the same	Stayed the same	Stayed the same	Satisfied		Yes	No	No	No	No	No	No	No	Increased	Increased	Stayed the same	Satisfied		No	No	No	No	No	No	No	Effective	Effective	Increased	Satisfied		No	No	No	No	No	Stayed the same
2722	Male		Decreased	Decreased	Decreased	Dissatisfied		Yes	Yes	Yes	No	No	No	Increased	Increased	Increased	Satisfied		Yes	No	No	No	No	No	No	No	Increased	Increased	Increased	Satisfied		No	No	No	No	No	No	No	Effective	Effective	Increased	Satisfied		No	No	No	No	No	Stayed the same
2723	Female		Stayed the same	Increased	Increased	Neutral		Yes	No	No	No	No	No	Increased	Increased	Increased	Very satisfied		Yes	Yes	No	No	No	No	No	No	Increased	Increased	Increased	Satisfied		Yes	No	No	No	No	No	No	Effective	Effective	Increased	Satisfied		No	No	No	No	No	Improved
2724	Female		Stayed the same	Stayed the same	Stayed the same	Neutral		No	No	No	No	No	No	Increased	Increased	Increased	Satisfied		No	No	No	No	No	No	No	No	Stayed the same	Increased	Stayed the same	Very satisfied		No	No	No	No	No	No	No	Effective	Effective	Increased	Satisfied		No	No	No	No	No	Deteriorated
2725	Female		Increased	Increased a lot	Increased	Neutral		No	No	No	No	No	No	Increased	Stayed the same	Increased	Neutral		No	No	No	No	No	No	No	No	Increased	Decreased	Stayed the same	Neutral		Yes	No	Yes	No	No	No	No	More effective	Stayed the same	Stayed the same	Neutral		No	No	No	No	No	Deteriorated a lot
2726	Male		Stayed the same	Stayed the same	Stayed the same	Very satisfied		No	No	No	No	No	Yes	Stayed the same	Stayed the same	Stayed the same	Satisfied		No	No	Yes	No	No	No	No	No	Stayed the same	Stayed the same	Stayed the same	Neutral		No	Yes	No	No	No	No	No	Stayed the same	Stayed the same	Stayed the same	Very satisfied		No	No	No	No	No	Stayed the same
1076	Male		Stayed the same	Increased	Increased	Satisfied		Yes	Yes	No	No	No	No	Increased a lot	Increased	Increased	Satisfied		Yes	Yes	Yes	No	No	No	No	No	Increased	Increased	Increased	Satisfied		Yes	Yes	Yes	No	No	No	No	Effective	Effective	Increased	Neutral		No	No	Yes	No	No	Improved
1	Female		Increased a lot	Increased	Decreased	Neutral		Yes	Yes	No	No	No	No	Increased a lot	Increased	Increased	Neutral		Yes	Yes	Yes	No	No	No	No	No	Increased	Increased	Increased	Satisfied		No	Yes	Yes	No	No	No	No	Effective	Effective	Increased	Satisfied		Yes	No	Yes	Yes	No	Improved
2	Female		Stayed the same	Increased	Increased a lot	Satisfied		No	Yes	No	No	No	No	Increased	Increased a lot	Increased a lot	Very satisfied		Yes	No	Yes	Yes	No	No	No	No	Increased a lot	Increased a lot	Increased a lot	Very satisfied		No	No	No	No	No	No	No	More effective	More effective	Increased a lot	Very satisfied		No	No	No	No	No	Improved a lot
3	Male		Stayed the same	Stayed the same	Increased	Satisfied		Yes	No	No	No	Yes	No	Increased a lot	Increased	Increased	Satisfied		No	No	No	No	No	No	No	Yes	Stayed the same	Increased	Stayed the same	Satisfied		Yes	Yes	Yes	No	No	No	No	Effective	Stayed the same	Stayed the same	Neutral		Yes	No	Yes	No	Yes	Stayed the same
4	Male		Increased	Stayed the same	Increased	Neutral		Yes	Yes	No	No	No	No	Stayed the same	Decreased	Increased	Satisfied		Yes	No	No	Yes	No	No	No	No	Increased	Decreased	Decreased	Neutral		No	No	Yes	No	Yes	No	No	Less effective	Less effective	Decreased	Neutral		No	Yes	No	No	Yes	Deteriorated
5	Female		Increased	Increased	Increased	Satisfied		Yes	Yes	No	No	Yes	No	Increased	Increased	Increased	Satisfied		Yes	Yes	No	No	No	No	No	No	Increased	Stayed the same	Stayed the same	Neutral		No	No	Yes	No	Yes	No	No	More effective	More effective	Increased	Satisfied		No	No	No	Yes	No	Improved
6	Male		Increased	Increased	Increased	Satisfied		Yes	Yes	No	No	No	No	Increased	Increased	Increased	Satisfied		Yes	No	No	No	No	No	No	No	Increased	Increased	Increased	Satisfied		No	No	Yes	No	Yes	No	No	Effective	Effective	Increased	Satisfied							Improved
7	Male		Increased	Increased	Increased	Satisfied		Yes	No	No	No	Yes	No	Stayed the same	Increased	Increased	Satisfied		Yes	Yes	No	Yes	No	No	No	Yes	Stayed the same	Stayed the same	Stayed the same	Neutral		Yes	No	No	No	No	No	No	Stayed the same	Stayed the same	Stayed the same	Neutral		Yes	No	No	Yes	No	Deteriorated a lot
8	Male		Increased a lot	Increased a lot	Increased a lot	Very satisfied		Yes	No	No	No	Yes	No	Increased a lot	Increased	Increased a lot	Very satisfied		No	No	Yes	No	No	No	No	No	Increased a lot	Increased a lot	Increased	Very satisfied		No	No	Yes	No	Yes	No	No	More effective	More effective	Increased a lot	Very satisfied		No	No	No	No	Yes	Improved a lot
9	Male		Increased	Increased	Increased	Satisfied		Yes	No	No	No	No	No	Decreased	Increased	Increased	Satisfied		No	No	Yes	No	No	No	No	No	Increased	Increased	Increased	Satisfied		Yes	No	No	No	No	No	No	Effective	Effective	Increased	Satisfied		Yes	No	Yes	No	No	Improved
10	Male		Increased	Increased	Increased	Satisfied		Yes	Yes	No	No	No	No	Increased	Increased	Decreased	Satisfied		No	No	No	Yes	No	No	No	No	Increased	Increased	Increased	Satisfied		Yes	No	No	No	No	No	No	Effective	Effective	Increased	Satisfied		Yes	No	No	Yes	No	Improved
11	Male		Increased	Increased	Increased	Satisfied		Yes	Yes	No	No	No	No	Stayed the same	Stayed the same	Stayed the same	Neutral		Yes	No	No	No	No	No	No	Yes	Stayed the same	Stayed the same	Stayed the same	Neutral		No	No	Yes	No	No	No	No	Stayed the same	Stayed the same	Stayed the same	Neutral		Yes	No	No	No	No	Stayed the same
12	Male		Increased	Increased	Increased	Dissatisfied		Yes	No	No	No	No	No	Increased	Increased	Increased	Dissatisfied		Yes	Yes	Yes	No	No	No	No	No	Increased	Increased	Increased	Dissatisfied		No	Yes	Yes	No	No	No	No	Effective	Effective	Increased	Satisfied		Yes	No	No	No	No	Improved
13	Male		Stayed the same	Increased	Increased	Satisfied		Yes	No	No	No	No	No	Increased	Stayed the same	Increased	Satisfied		Yes	No	No	No	No	No	No	No	Increased	Increased	Increased	Very satisfied		No	No	Yes	No	No	No	No	More effective	Effective	Increased	Satisfied		Yes	No	No	No	No	Improved
14	Male		Stayed the same	Increased	Increased	Neutral		Yes	No	No	No	No	No	Increased	Increased	Increased	Satisfied		No	Yes	No	No	No	No	No	No	Stayed the same	Stayed the same	Stayed the same	Neutral		No	Yes	No	No	Yes	No	No		Effective	Increased	Satisfied		Yes	No	No	No	No	Improved
15	Male		Stayed the same	Stayed the same	Stayed the same	Neutral		Yes	No	No	No	No	No	Stayed the same	Stayed the same	Stayed the same	Neutral		Yes	No	No	No	No	No	No	No	Stayed the same	Stayed the same	Stayed the same	Neutral		No	No	Yes	No	No	No	No	Stayed the same	Stayed the same	Stayed the same	Neutral		Yes	No	No	No	No	Stayed the same
503	Female		Stayed the same	Increased	Increased	Satisfied		Yes	No	No	No	Yes	No	Stayed the same	Decreased	Decreased a lot	Dissatisfied		Yes	No	No	No	No	No	No	No	Increased	Decreased	Decreased	Not at all satisfied		No	Yes	No	No	No	No	No	More effective	Effective	Increased	Satisfied		Yes	No	No	No	No	Improved
504	Female		Stayed the same	Stayed the same	Stayed the same	Satisfied		Yes	Yes	No	No	Yes	No	Stayed the same	Stayed the same	Decreased a lot	Not at all satisfied		Yes	No	No	No	No	No	No	No	Decreased a lot	Decreased a lot	Stayed the same	Dissatisfied		No	No	Yes	No	No	No	No	More effective	More effective	Increased a lot	Very satisfied		Yes	No	No	No	No	Improved a lot
505	Female		Increased	Increased	Increased	Very satisfied		Yes	Yes	No	No	No	No	Stayed the same	Stayed the same	Stayed the same	Neutral		No	Yes	No	No	No	No	No	No	Stayed the same	Stayed the same	Increased	Not at all satisfied		No	No	Yes	No	No	No	No	Effective	More effective	Increased a lot	Very satisfied		Yes	No	No	No	No	Improved
506	Female		Stayed the same	Stayed the same	Stayed the same	Not at all satisfied		Yes	No	No	No	No	No	Decreased a lot	Stayed the same	Stayed the same	Neutral		Yes	No	No	No	No	No	No	No	Stayed the same	Stayed the same	Stayed the same	Not at all satisfied		No	No	Yes	No	No	No	No	Not effective	Not effective	Stayed the same	Neutral		No	Yes	No	No	No	Improved a lot
507	Female		Increased	Increased	Stayed the same	Not at all satisfied		Yes	No	No	No	No	No	Decreased a lot	Increased	Decreased	Neutral		No	No	Yes	No	No	No	No	No	Increased	Stayed the same	Increased a lot	Neutral		No	No	No	Yes	No	No	No	More effective	Effective	Increased a lot	Satisfied		Yes	No	No	No	No	Improved a lot
508	Female		Stayed the same	Stayed the same	Decreased	Not at all satisfied		Yes	No	No	No	No	No	Decreased	Decreased	Stayed the same	Dissatisfied		No	Yes	No	No	No	No	No	No	Stayed the same	Stayed the same	Stayed the same	Neutral		No	No	No	No	Yes	No	No	Effective	Effective	Stayed the same	Satisfied		No	No	Yes	No	No	Improved
509	Female		Increased	Increased	Increased	Very satisfied		No	No	No	No	No	No	Stayed the same	Stayed the same	Increased	Satisfied		No	Yes	No	No	No	No	No	No	Stayed the same	Stayed the same				No	Yes	No	No	No	No	No	Stayed the same	Less effective	Stayed the same	Neutral		No	No	Yes	No	No	Improved
510	Female		Stayed the same	Increased	Stayed the same	Neutral		Yes	No	No	No	Yes	No	Stayed the same	Stayed the same	Stayed the same	Dissatisfied		No	No	No	No	No	Yes	No	No	Stayed the same	Increased	Stayed the same	Neutral		No	No	Yes	No	No	No	No	Effective	Effective	Increased	Neutral		No	No	No	No	Yes	Improved
511	Female		Stayed the same	Stayed the same	Stayed the same	Neutral		Yes	No	No	No	No	No	Stayed the same	Stayed the same	Stayed the same	Neutral		Yes	No	No	No	No	No	No	No	Stayed the same	Stayed the same	Stayed the same	Neutral		No	Yes	No	No	No	No	No	Stayed the same	Stayed the same	Stayed the same	Neutral		Yes	No	No	No	No	Stayed the same
512	Female		Increased	Increased a lot	Increased a lot	Satisfied		Yes	Yes	No	No	No	No	Increased	Increased a lot	Increased a lot	Satisfied		Yes	No	No	No	No	No	No	No	Increased	Increased a lot	Increased	Very satisfied		No	No	No	No	No	No	No	More effective	More effective	Increased a lot	Very satisfied		No	No	No	Yes	No	Improved a lot
513	Female		Increased a lot	Increased a lot	Increased a lot	Very satisfied		Yes	No	No	No	No	No	Increased a lot	Increased a lot	Increased a lot	Very satisfied		Yes	No	No	No	No	No	No	No	Increased a lot	Increased a lot	Increased a lot	Very satisfied		Yes	No	No	No	No	No	No	More effective	More effective	Increased a lot	Very satisfied		Yes	No	No	No	No	Improved a lot
514	Female		Increased	Increased	Stayed the same	Satisfied		Yes	No	No	No	No	No	Stayed the same	Decreased a lot	Decreased	Dissatisfied		No	Yes	No	No	No	No	No	No	Increased	Increased	Stayed the same	Neutral		No	No	Yes	No	No	No	No	Effective	Effective	Stayed the same	Neutral		Yes	No	No	No	No	Improved
515	Female		Increased	Stayed the same	Increased	Neutral		No	Yes	No	No	No	No	Stayed the same	Decreased a lot	Decreased a lot	Dissatisfied		No	No	No	No	No	Yes	No	No	Stayed the same	Decreased	Decreased	Dissatisfied		No	No	Yes	No	No	No	No	Stayed the same	Effective	Increased	Neutral		Yes	No	No	No	No	Improved
516	Female		Increased	Stayed the same	Increased	Neutral		No	No	Yes	No	No	No	Stayed the same	Decreased	Decreased	Neutral		Yes	No	No	No	No	No	No	No	Stayed the same	Stayed the same	Stayed the same	Neutral		No	Yes	No	No	No	No	No	Effective	Stayed the same	Increased	Neutral		Yes	No	No	No	No	Improved
517	Male		Increased	Increased	Increased	Satisfied		Yes	No	No	No	No	No	Stayed the same	Stayed the same	Stayed the same	Neutral		Yes	No	No	No	No	No	No	No	Increased	Stayed the same	Increased	Neutral		No	Yes	No	No	No	No	No	Effective	Effective	Increased	Satisfied		Yes	No	No	No	No	Improved a lot
518	Male		Increased	Stayed the same	Stayed the same	Satisfied		Yes	No	No	No	No	No	Increased	Stayed the same	Decreased	Neutral		No	Yes	No	No	No	No	No	No	Increased	Stayed the same																					Improved
519	Female		Increased a lot	Increased a lot	Increased	Satisfied		Yes	No	No	No	No	No	Stayed the same	Stayed the same	Decreased	Neutral		Yes	No	No	No	No	No	No	No	Increased	Increased	Increased	Neutral		No	Yes	Yes	No	No	No	No	Effective	Less effective	Increased	Satisfied		No	No	Yes	No	No	Improved a lot
520	Female		Stayed the same	Stayed the same	Stayed the same	Satisfied		Yes	No	No	No	No	No	Decreased	Decreased a lot	Decreased	Neutral		No	Yes	No	No	No	No	No	No	Increased	Increased	Increased	Neutral		No	No	No	No	Yes	No	No	Effective	Effective	Increased	Satisfied		Yes	No	No	No	No	Improved
521	Female		Increased	Increased	Stayed the same	Satisfied		No	No	Yes	No	No	No	Stayed the same	Stayed the same	Decreased	Dissatisfied		Yes	No	No	No	No	No	No	No	Increased	Increased	Decreased	Dissatisfied		Yes	No	No	No	No	No	No	More effective	Effective	Increased	Satisfied		Yes	No	No	No	No	Improved a lot
522	Female		Increased a lot	Increased a lot	Increased a lot	Satisfied		Yes	No	No	No	No	No	Increased	Increased	Increased	Neutral		Yes	No	No	No	No	No	No	No	Increased a lot	Increased	Stayed the same	Neutral		No	Yes	No	No	No	No	No	Effective	Not effective	Stayed the same	Neutral		Yes	No	No	No	No	Improved a lot
523	Female		Increased	Increased	Stayed the same	Neutral		Yes	No	No	No	No	No	Decreased	Increased	Decreased	Neutral		Yes	No	No	No	No	No	No	No	Decreased a lot	Decreased a lot	Decreased	Neutral		Yes	No	No	No	No	No	No	Stayed the same	Less effective	Stayed the same	Neutral		Yes	No	No	No	No	Improved a lot
524	Female		Increased	Increased	Increased	Satisfied		Yes	No	No	No	No	No	Increased	Increased	Increased	Satisfied		Yes	No	No	No	No	No	No	No	Increased	Increased	Increased	Satisfied		No	Yes	No	No	No	No	No	Effective	Effective	Increased	Satisfied		Yes	No	No	No	No	Improved
525	Female		Increased	Increased	Increased a lot	Satisfied		Yes	No	No	No	No	No	Decreased a lot	Decreased	Decreased	Dissatisfied		No	No	No	Yes	No	No	No	No	Stayed the same	Increased	Stayed the same	Neutral		Yes	No	No	No	No	No	No	More effective	Effective	Increased a lot	Very satisfied		Yes	No	No	No	No	Improved
526	Female		Stayed the same	Stayed the same	Increased	Satisfied		Yes	No	No	No	No	No	Stayed the same	Stayed the same	Stayed the same	Neutral		Yes	No	Yes	No	No	No	No	No	Increased	Increased	Increased	Very satisfied		Yes	No	No	No	No	No	No	Effective	Effective	Increased	Satisfied		Yes	No	No	No	No	Improved a lot
527	Female		Increased	Increased	Increased	Satisfied		No	Yes	No	No	No	No	Stayed the same	Stayed the same	Stayed the same	Satisfied		No	Yes	No	No	No	No	No	No	Stayed the same	Stayed the same	Increased	Satisfied		Yes	No	No	No	Yes	No	No	Effective	Effective	Increased	Satisfied		Yes	No	No	No	No	Improved
528	Female		Increased	Increased	Increased	Satisfied		Yes	No	No	No	No	No	Stayed the same	Stayed the same	Stayed the same	Dissatisfied		Yes	Yes	Yes	No	No	No	No	No	Increased	Increased	Increased	Satisfied		No	Yes	Yes	Yes	No	No	No	Effective	Effective	Increased	Satisfied							Improved
529	Female		Increased	Increased	Increased	Satisfied		Yes	No	No	No	No	No	Stayed the same	Stayed the same	Stayed the same	Dissatisfied		Yes	Yes	No	No	No	No	No	No	Stayed the same	Stayed the same	Increased	Satisfied		No	Yes	Yes	No	No	No	No	Effective	Effective	Increased	Satisfied		Yes	No	No	No	No	Improved
530	Female		Increased a lot	Increased	Increased a lot	Very satisfied		Yes	Yes	No	No	No	No	Stayed the same	Stayed the same	Stayed the same	Satisfied		Yes	No	No	No	No	No	No	No	Increased	Increased	Increased	Neutral		Yes	No	No	No	No	No	No	More effective	More effective	Increased a lot	Very satisfied		Yes	No	No	No	No	Improved a lot
531	Male		Stayed the same	Stayed the same	Stayed the same	Neutral		Yes	Yes	No	No	No	No	Decreased	Decreased	Decreased	Dissatisfied		Yes	Yes	No	No	No	No	No	No	Stayed the same	Stayed the same	Stayed the same	Neutral		No	No	No	Yes	No	No	No	Effective	Effective	Increased	Satisfied		No	No	No	No	Yes	Improved a lot
532	Male		Stayed the same	Stayed the same	Stayed the same	Satisfied		Yes	No	No	No	No	No	Stayed the same	Decreased	Stayed the same	Dissatisfied		Yes	No	No	No	No	No	No	No	Stayed the same	Increased	Decreased	Dissatisfied		No	No	No	No	No	No	Yes	More effective	More effective	Increased a lot	Satisfied		Yes	No	No	Yes	No	Improved a lot
533	Male		Increased a lot	Increased	Increased	Satisfied		Yes	No	No	No	No	No	Stayed the same	Stayed the same	Increased a lot	Very satisfied		Yes	Yes	Yes	No	No	No	No	No	Increased	Increased	Increased a lot	Very satisfied		Yes	No	Yes	No	No	No	No	Stayed the same	Stayed the same	Increased a lot	Very satisfied		Yes	No	No	No	No	Improved
534	Male		Increased a lot	Stayed the same	Stayed the same	Very satisfied		Yes	No	No	No	No	No	Stayed the same	Decreased	Stayed the same	Neutral		Yes	Yes	No	No	No	No	No	No	Stayed the same	Stayed the same	Stayed the same	Satisfied		Yes	Yes	Yes	No	No	No	No	Effective	Stayed the same	Stayed the same	Satisfied		No	No	Yes	No	No	Improved
535	Male		Stayed the same	Stayed the same	Decreased	Neutral		Yes	Yes	No	No	No	No	Decreased	Decreased a lot	Decreased	Dissatisfied		Yes	Yes	No	No	No	No	No	No	Stayed the same	Decreased	Stayed the same	Neutral		No	Yes	No	No	No	No	No	Effective	Effective	Stayed the same			Yes	No	No	No	No	Improved
536	Male		Stayed the same	Stayed the same	Decreased	Neutral		Yes	Yes	No	No	No	No	Stayed the same	Stayed the same	Decreased	Not at all satisfied		No	Yes	Yes	No	No	No	No	No	Decreased	Stayed the same	Decreased	Not at all satisfied		No	No	Yes	No	Yes	No	No	Effective	Less effective	Stayed the same	Neutral		Yes	No	No	No	No	Improved
537	Male		Increased	Increased	Increased a lot	Satisfied		Yes	Yes	No	No	No	No	Decreased	Decreased a lot	Stayed the same	Neutral		Yes	No	Yes	No	No	No	No	No	Increased	Decreased	Decreased	Satisfied		No	Yes	Yes	No	No	No	No	Effective	Effective	Increased a lot	Satisfied		Yes	No	No	No	No	Improved
538	Male		Stayed the same	Stayed the same	Stayed the same	Neutral		Yes	Yes	No	No	No	No	Stayed the same	Stayed the same	Stayed the same	Neutral		Yes	No	Yes	No	No	No	No	No	Stayed the same	Decreased	Stayed the same	Neutral		No	Yes	Yes	No	Yes	No	No	Effective	More effective	Increased	Dissatisfied		Yes	No	No	No	No	Improved a lot
539	Female		Increased	Increased	Increased	Satisfied		Yes	Yes	No	No	No	No	Increased	Increased	Decreased	Satisfied		Yes	No	No	No	No	No	No	No	Increased	Increased	Increased	Satisfied		Yes	Yes	Yes	No	No	No	No	Effective	Effective	Increased	Satisfied		Yes	No	No	No	No	Improved
540	Female		Increased	Increased	Increased	Very satisfied		Yes	Yes	No	No	No	No	Stayed the same	Decreased	Decreased	Dissatisfied		Yes	Yes	Yes	No	No	No	No	No	Increased	Increased	Increased	Satisfied		Yes	Yes	No	No	No	No	No	More effective	Effective	Increased	Satisfied		No	No	Yes	No	No	Improved a lot
541	Female		Stayed the same	Stayed the same	Stayed the same	Neutral		Yes	No	No	No	Yes	No	Stayed the same	Decreased a lot	Stayed the same	Neutral		No	Yes	No	No	No	No	No	No	Increased	Increased	Stayed the same	Neutral		No	No	No	No	Yes	No	No	More effective	Effective	Increased	Neutral		Yes	No	No	Yes	No	Improved
542	Female		Stayed the same	Stayed the same	Decreased a lot	Not at all satisfied		Yes	No	No	No	No	No	Stayed the same	Stayed the same	Stayed the same	Not at all satisfied		Yes	No	No	No	No	No	No	No	Stayed the same	Stayed the same	Increased	Neutral		No	No	No	No	No	No	Yes	Effective	Effective	Increased	Neutral		Yes	No	No	No	Yes	Improved
543	Female		Stayed the same	Stayed the same	Stayed the same	Neutral		Yes	No	No	No	No	No	Decreased a lot	Decreased a lot	Decreased a lot	Not at all satisfied		Yes	No	No	No	No	No	No	No	Stayed the same	Stayed the same	Stayed the same	Neutral		Yes	No	No	No	No	No	No	Stayed the same	Stayed the same	Stayed the same	Neutral		Yes	No	No	No	No	Stayed the same
544	Female		Increased	Increased	Increased	Neutral		Yes	No	No	No	No	No	Decreased	Stayed the same	Stayed the same	Neutral		Yes	No	Yes	No	No	No	No	No	Increased	Increased	Increased	Satisfied		No	No	Yes	No	No	No	No	Effective	Effective	Increased	Satisfied		Yes	No	No	No	No	Improved a lot
545	Female		Increased	Increased	Increased a lot	Neutral		Yes	Yes	No	No	No	No	Increased	Increased	Stayed the same	Neutral		Yes	Yes	Yes	No	No	No	No	No	Stayed the same	Increased	Increased	Neutral		Yes	No	Yes	No	Yes	No	No	Stayed the same	Stayed the same	Increased	Neutral		Yes	No	No	No	No	Stayed the same
546	Female		Increased	Increased	Increased	Satisfied		Yes	No	No	No	No	No	Stayed the same	Stayed the same	Stayed the same	Neutral										Increased	Increased	Increased	Satisfied		No	No	Yes	No	Yes	No	No	More effective	More effective	Increased a lot	Very satisfied		Yes	No	No	No	No	Improved
547	Female		Stayed the same	Increased	Increased	Satisfied		Yes	No	No	No	No	No	Stayed the same	Decreased	Stayed the same	Neutral		Yes	Yes	Yes	No	No	No	No	No	Stayed the same	Stayed the same	Stayed the same	Neutral		No	No	Yes	No	No	No	No	Effective	Effective	Increased	Satisfied		Yes	No	No	No	No	Improved
548	Female		Increased	Stayed the same	Stayed the same	Satisfied		Yes	No	No	No	No	No	Stayed the same	Decreased	Decreased a lot	Dissatisfied		Yes	No	Yes	No	No	No	No	No	Decreased	Decreased	Stayed the same	Neutral		No	No	Yes	No	No	No	No	Effective	Stayed the same	Stayed the same	Satisfied		Yes	No	No	No	No	Improved a lot
549	Female		Stayed the same	Stayed the same	Stayed the same	Neutral		Yes	No	No	No	No	No	Stayed the same	Decreased	Stayed the same	Neutral		Yes	Yes	No	No	No	No	No	No	Stayed the same	Stayed the same	Stayed the same	Neutral		No	Yes	Yes	No	No	No	No	Stayed the same	Stayed the same	Stayed the same	Neutral		Yes	No	Yes	No	No	Improved
550	Female		Stayed the same	Stayed the same	Stayed the same	Neutral		Yes	Yes	No	No	Yes	No	Decreased a lot	Decreased a lot	Decreased a lot	Not at all satisfied		Yes	No	No	No	No	No	No	No	Decreased a lot	Decreased a lot	Decreased	Dissatisfied		No	No	Yes	No	No	No	No	Stayed the same	Effective	Stayed the same	Dissatisfied		No	Yes	No	No	No	Improved a lot
551	Female		Increased	Increased	Increased	Satisfied		Yes	Yes	No	No	No	No	Decreased a lot	Stayed the same	Decreased a lot	Not at all satisfied		Yes	No	No	No	No	No	No	No	Decreased	Decreased a lot	Decreased	Not at all satisfied		No	No	No	No	No	No	Yes	Effective	Effective	Stayed the same	Satisfied							Improved
552	Female		Increased	Stayed the same	Increased	Satisfied		Yes	No	No	No	No	No	Decreased	Decreased	Decreased	Neutral		Yes	Yes	Yes	No	No	No	No	No	Increased	Increased	Increased	Satisfied		No	No	Yes	Yes	Yes	No	No	Effective	Effective	Increased	Satisfied		Yes	No	No	No	No	Improved a lot
553	Female		Stayed the same	Increased	Increased	Satisfied		Yes	No	No	No	No	No	Decreased	Decreased a lot	Decreased a lot	Not at all satisfied		Yes	Yes	Yes	Yes	No	No	No	No	Increased	Stayed the same	Decreased	Not at all satisfied		No	No	Yes	No	Yes	No	No	Effective	Effective	Increased	Satisfied		Yes	No	Yes	No	No	Improved
554	Female		Increased	Increased	Increased	Satisfied		Yes	No	No	Yes	No	No	Decreased	Decreased	Decreased a lot	Not at all satisfied		Yes	No	No	No	No	No	No	No	Stayed the same	Stayed the same	Stayed the same	Neutral		No	Yes	Yes	No	No	No	No	Effective	More effective	Increased a lot	Very satisfied		Yes	No	No	No	No	Improved a lot
555	Male		Stayed the same	Stayed the same	Increased	Satisfied		Yes	Yes	No	No	No	No	Stayed the same	Stayed the same	Stayed the same	Neutral		Yes	Yes	No	Yes	Yes	No	No	No	Increased	Increased	Increased	Satisfied		Yes	No	Yes	No	No	No	No	Effective	More effective	Increased	Satisfied		Yes	No	No	No	No	Improved
556	Male		Increased	Increased	Increased	Satisfied		Yes	Yes	No	No	No	No	Increased	Increased	Increased	Satisfied		Yes	Yes	Yes	No	No	No	No	No	Stayed the same	Increased	Increased	Satisfied		No	Yes	Yes	No	No	No	No	Effective	More effective	Increased	Satisfied		Yes	No	No	No	No	Improved
557	Male		Increased	Stayed the same	Stayed the same	Neutral		Yes	No	No	No	No	No	Increased	Stayed the same	Stayed the same	Neutral		Yes	Yes	No	No	No	No	No	No	Stayed the same	Stayed the same	Stayed the same	Neutral		No	No	Yes	No	Yes	No	Yes	Effective	Effective	Increased	Satisfied		Yes	No	No	No	No	Improved a lot
558	Male		Increased	Increased	Increased	Satisfied		Yes	Yes	Yes	No	No	No	Increased	Increased	Increased	Satisfied		Yes	No	No	Yes	No	No	No	No	Increased	Increased	Increased	Satisfied		No	Yes	Yes	No	No	No	No	Effective	Effective	Increased	Satisfied		Yes	No	No	No	No	Improved
559	Male		Increased	Stayed the same	Stayed the same	Neutral		Yes	Yes	No	No	No	No	Stayed the same	Stayed the same	Stayed the same	Neutral		Yes	No	No	Yes	No	No	No	No	Stayed the same	Stayed the same	Stayed the same	Neutral		No	Yes	Yes	No	No	No	No	Effective	Effective	Stayed the same	Satisfied		Yes	No	No	No	No	Improved
560	Male		Increased	Increased	Increased	Neutral		Yes	No	No	No	No	No	Increased	Stayed the same	Stayed the same	Satisfied		Yes	No	Yes	No	No	No	No	No	Increased a lot	Decreased a lot	Increased a lot	Not at all satisfied		Yes	Yes	No	No	No	No	No	More effective	Effective	Stayed the same	Satisfied		Yes	No	No	No	No	Improved
561	Male		Stayed the same	Stayed the same	Decreased	Satisfied		Yes	No	No	No	No	No	Decreased	Stayed the same	Decreased	Dissatisfied		Yes	Yes	No	No	No	No	No	No	Stayed the same	Increased	Stayed the same	Satisfied		No	Yes	No	No	No	No	No	Effective	Effective	Increased	Satisfied		Yes	Yes	No	No	Yes	Improved
562	Male		Stayed the same	Stayed the same	Decreased	Dissatisfied		Yes	No	No	No	No	No	Decreased a lot	Decreased a lot	Decreased a lot	Not at all satisfied		No	No	No	No	No	No	No	No	Stayed the same	Stayed the same	Increased	Very satisfied		Yes	No	No	No	No	No	No	More effective	More effective	Increased a lot	Very satisfied		Yes	No	No	No	No	Improved
563	Male		Increased	Increased	Increased	Satisfied		Yes	Yes	No	No	No	No	Decreased a lot	Decreased a lot	Decreased a lot	Not at all satisfied		No	No	No	Yes	No	No	No	No	Stayed the same	Increased	Decreased	Dissatisfied		No	Yes	No	No	No	No	No	More effective	More effective	Increased a lot	Very satisfied		Yes	No	Yes	No	Yes	Improved a lot
564	Male		Increased	Increased	Increased	Satisfied		Yes	Yes	No	No	No	No	Stayed the same	Increased	Increased	Neutral		No	No	No	No	No	No	No	No	Increased	Increased a lot	Stayed the same	Satisfied		Yes	Yes	Yes	No	No	No	No	Effective	Effective	Increased	Very satisfied		Yes	No	No	No	No	Improved a lot
565	Male		Stayed the same	Stayed the same	Decreased	Neutral		Yes	No	No	No	No	No	Decreased	Decreased	Decreased	Dissatisfied		Yes	No	No	No	No	No	No	No	Stayed the same	Stayed the same	Stayed the same	Neutral		Yes	Yes	Yes	No	No	No	No	Stayed the same	Stayed the same	Stayed the same	Neutral		No	No	No	No	No	Improved
566	Male		Increased a lot	Decreased	Increased a lot	Neutral		Yes	No	No	No	Yes	No	Increased	Increased	Increased a lot	Satisfied		Yes	Yes	No	No	No	No	No	No	Increased a lot	Stayed the same	Increased a lot	Neutral		No	Yes	Yes	No	No	No	No	Effective	More effective	Increased	Neutral		No	No	No	No	No	Improved a lot
567	Male		Increased a lot	Increased	Increased	Satisfied		Yes	No	No	No	Yes	No	Increased a lot	Increased	Stayed the same	Satisfied		Yes	Yes	Yes	No	No	No	No	No	Increased	Increased a lot	Increased a lot	Very satisfied		No	No	Yes	No	Yes	No	No	More effective	Effective	Increased	Very satisfied		Yes	No	No	No	No	Improved a lot
568	Male		Stayed the same	Stayed the same	Stayed the same	Neutral		Yes	No	No	No	Yes	No	Stayed the same	Decreased	Decreased	Neutral		Yes	Yes	Yes	No	No	No	No	No	Stayed the same	Stayed the same	Stayed the same	Neutral		No	Yes	No	No	Yes	No	No	Effective	Effective	Stayed the same	Neutral		Yes	No	No	No	No	Improved
569	Male		Increased	Increased	Stayed the same	Neutral		Yes	No	No	No	No	No	Stayed the same	Increased	Increased	Dissatisfied		Yes	No	Yes	No	No	No	No	No	Increased	Increased	Increased	Neutral		No	No	Yes	No	Yes	No	No	Effective	Effective	Increased a lot	Very satisfied		Yes	No	No	No	No	Improved
570	Male		Decreased a lot	Increased	Stayed the same	Not at all satisfied		Yes	No	Yes	No	No	No	Decreased	Decreased	Decreased	Not at all satisfied		Yes	No	No	No	No	No	No	No	Stayed the same	Increased	Stayed the same	Neutral		Yes	No	No	Yes	No	No	No	Effective	Effective	Increased	Very satisfied		Yes	No	No	No	No	Improved a lot
571	Male		Increased	Increased	Increased	Satisfied		Yes	No	No	No	No	No	Increased	Increased	Increased	Satisfied		No	Yes	No	No	No	No	No	No	Increased	Stayed the same	Decreased	Neutral		Yes	No	Yes	No	No	No	No	More effective	Effective	Increased	Satisfied		Yes	No	No	No	No	Improved a lot
572	Male		Increased a lot	Increased	Increased a lot	Very satisfied		Yes	Yes	No	No	No	No	Stayed the same	Decreased	Stayed the same	Neutral		Yes	Yes	Yes	Yes	Yes	No	No	No	Stayed the same	Increased	Increased	Satisfied		No	No	Yes	No	No	No	No	Stayed the same	Effective	Stayed the same	Neutral		Yes	No	No	No	No	Improved a lot
573	Male		Stayed the same	Stayed the same	Stayed the same	Neutral		Yes	No	No	No	No	No	Decreased	Decreased a lot	Decreased a lot	Not at all satisfied		Yes	No	No	No	No	No	No	No	Stayed the same	Decreased	Decreased	Neutral		No	No	Yes	No	No	No	No	Effective	Effective	Increased	Satisfied		Yes	No	No	No	No	Improved
574	Male		Increased	Increased	Increased	Satisfied		Yes	No	No	No	No	No	Stayed the same	Stayed the same	Stayed the same	Neutral		No	Yes	No	No	No	No	No	No	Increased	Increased	Increased	Satisfied		Yes	No	Yes	No	No	No	No	Effective	Effective	Increased	Satisfied		Yes	No	No	No	No	Improved
575	Male		Decreased	Stayed the same	Stayed the same	Satisfied		Yes	Yes	No	No	No	No	Decreased	Stayed the same	Stayed the same	Satisfied		Yes	No	No	No	No	No	No	No	Stayed the same	Stayed the same	Stayed the same	Satisfied		No	No	Yes	No	No	No	No	Effective	Effective	Stayed the same	Satisfied		Yes	No	No	No	No	Improved
576	Male		Stayed the same	Stayed the same	Stayed the same	Neutral		Yes	No	No	No	No	No	Stayed the same	Stayed the same	Stayed the same	Neutral		Yes	Yes	Yes	No	No	No	No	No	Stayed the same	Stayed the same	Stayed the same	Neutral		No	No	Yes	No	No	No	No	Stayed the same	Stayed the same	Stayed the same	Neutral		Yes	No	No	No	No	Stayed the same
577	Male		Decreased	Decreased	Decreased	Neutral		Yes	No	No	No	No	No	Decreased	Decreased	Decreased	Dissatisfied		Yes	No	No	Yes	No	No	No	No	Stayed the same	Stayed the same	Decreased	Dissatisfied		No	No	No	No	No	No	Yes	Effective	Effective	Increased	Satisfied		Yes	No	No	No	No	Improved
578	Male		Increased	Increased	Increased	Neutral		Yes	No	No	No	No	No	Stayed the same	Stayed the same	Stayed the same	Neutral		No	No	No	Yes	No	No	No	No	Increased	Increased a lot	Increased	Neutral		No	No	Yes	No	No	No	No	Effective	Stayed the same	Increased a lot	Satisfied		Yes	No	No	No	No	Improved a lot
579	Male		Increased	Increased a lot	Stayed the same	Satisfied		Yes	Yes	No	No	No	No	Increased	Increased a lot	Increased a lot	Satisfied		Yes	Yes	No	No	No	No	No	No	Increased a lot	Increased	Stayed the same	Satisfied		Yes	No	No	No	No	No	No	Effective	More effective	Increased	Very satisfied		Yes	No	No	No	No	Improved
580	Male		Increased	Increased a lot	Increased	Very satisfied		Yes	No	No	No	No	No	Stayed the same	Stayed the same	Stayed the same	Neutral		No	Yes	No	No	No	No	No	No	Increased	Increased a lot	Increased	Satisfied		No	No	Yes	No	No	No	No	More effective	Effective	Increased	Satisfied		Yes	No	No	No	No	Improved a lot
581	Male		Decreased	Stayed the same	Increased	Neutral		Yes	No	No	No	No	No	Decreased	Decreased	Increased	Neutral		Yes	Yes	No	No	No	No	No	No	Decreased	Decreased	Increased	Neutral		No	Yes	No	No	No	No	No	Effective	Effective	Stayed the same	Neutral		Yes	No	No	No	No	Deteriorated a lot
582	Male		Stayed the same	Stayed the same	Stayed the same	Satisfied		Yes	No	No	No	No	No	Stayed the same	Stayed the same	Increased	Satisfied		Yes	Yes	Yes	No	No	No	No	No	Increased	Increased	Stayed the same	Neutral		No	No	Yes	No	No	No	No	Effective	More effective	Increased	Satisfied		Yes	No	No	No	Yes	Improved
583	Male		Increased	Increased	Increased	Satisfied		Yes	Yes	No	No	No	No	Increased	Increased	Increased	Satisfied		Yes	Yes	Yes	No	No	No	No	No	Increased	Increased	Increased	Satisfied		No	No	Yes	No	No	No	No	Effective	Effective	Increased	Satisfied		Yes	No	No	No	No	Improved
584	Male		Increased	Increased	Increased	Satisfied		Yes	No	No	No	No	No	Increased	Increased	Stayed the same	Satisfied		Yes	No	Yes	No	No	No	No	No	Increased	Increased	Increased	Satisfied		No	Yes	No	Yes	No	No	No	Effective	Effective	Increased	Satisfied		Yes	No	No	No	No	Improved
585	Male		Decreased	Decreased	Stayed the same	Neutral		Yes	No	No	No	No	No	Decreased	Decreased	Decreased	Neutral		Yes	No	No	No	No	No	No	No	Stayed the same	Stayed the same	Stayed the same	Neutral		No	No	Yes	No	No	No	No	Effective	Stayed the same	Increased	Neutral		Yes	No	No	No	Yes	Improved
586	Male		Increased	Increased	Increased	Neutral		Yes	No	No	No	No	No	Stayed the same					Yes	No	No	No	No	No	No	No		Increased				No	No	Yes	No	No	No	No	Effective		Increased	Satisfied		Yes	No	No	No	No	Improved
587	Male		Increased	Stayed the same	Increased	Satisfied		Yes	No	No	No	Yes	No	Stayed the same	Decreased	Stayed the same	Neutral		No	Yes	No	No	No	No	No	No	Stayed the same	Stayed the same	Stayed the same	Satisfied		No	No	Yes	No	No	No	No	Effective	Stayed the same	Stayed the same	Neutral		Yes	No	No	No	No	Improved
588	Male		Increased	Increased	Increased	Satisfied		Yes	No	No	No	No	No	Increased	Stayed the same	Stayed the same	Satisfied		Yes	Yes	Yes	No	No	No	No	No	Increased	Stayed the same	Stayed the same	Satisfied		Yes	No	Yes	No	No	No	No	Effective	Effective	Increased	Satisfied		Yes	No	No	No	No	Improved
589	Male		Increased a lot	Increased a lot	Increased a lot	Neutral		Yes	Yes	No	No	No	No	Increased a lot	Decreased	Increased	Satisfied		No	No	No	No	No	No	No	No	Decreased a lot	Decreased a lot	Decreased	Neutral		No	No	Yes	No	No	No	No	More effective	More effective	Increased a lot	Very satisfied		No	No	Yes	No	No	Improved a lot
590	Male		Increased	Increased	Increased	Satisfied		Yes	No	No	No	No	No	Stayed the same	Stayed the same	Stayed the same	Neutral		Yes	No	No	No	No	No	No	No	Stayed the same	Stayed the same	Stayed the same	Neutral		Yes	Yes	No	Yes	No	No	No	Effective	Effective	Increased	Satisfied		Yes	No	No	No	No	Improved
591	Male		Stayed the same	Increased	Increased	Neutral		Yes	No	No	No	No	No	Stayed the same	Stayed the same	Stayed the same	Neutral		Yes	No	No	No	No	No	No	No	Increased	Stayed the same	Stayed the same	Neutral		No	No	Yes	No	No	No	No	Stayed the same	Effective	Stayed the same	Satisfied		Yes	No	No	No	No	Improved
592	Male		Stayed the same	Increased	Increased	Neutral		Yes	Yes	No	No	No	No	Stayed the same	Stayed the same	Stayed the same	Neutral		Yes	No	No	No	No	No	No	No	Increased	Stayed the same	Increased	Neutral		Yes	Yes	No	No	No	No	No	Stayed the same	Effective	Stayed the same	Satisfied		Yes	No	No	Yes	No	Improved
593	Male		Increased	Increased	Increased	Satisfied		Yes	No	Yes	No	No	No	Increased	Increased	Increased	Satisfied		No	No	No	Yes	No	No	No	No	Increased	Increased	Increased	Satisfied		No	No	No	No	Yes	No	No	More effective	Effective	Increased	Satisfied		No	No	Yes	No	No	Improved
594	Male		Stayed the same	Stayed the same	Stayed the same	Satisfied		Yes	No	No	No	No	No	Stayed the same	Stayed the same	Stayed the same	Neutral		Yes	Yes	No	No	No	No	No	No	Stayed the same	Increased	Stayed the same	Dissatisfied		No	Yes	Yes	Yes	Yes	No	No	Stayed the same	Stayed the same	Increased	Neutral		No	No	Yes	No	No	Improved a lot
595	Male		Stayed the same	Stayed the same	Stayed the same	Neutral		Yes	Yes	No	No	No	No	Decreased a lot	Decreased a lot	Decreased	Dissatisfied		Yes	No	Yes	No	No	Yes	No	No	Stayed the same	Stayed the same	Stayed the same	Neutral		No	No	Yes	No	No	No	No	Stayed the same	Stayed the same	Stayed the same	Neutral		Yes	No	No	No	No	Stayed the same
596	Male		Stayed the same	Increased	Decreased	Neutral		Yes	Yes	No	No	No	No	Decreased a lot	Decreased a lot	Decreased	Neutral		Yes	No	No	No	No	No	No	No	Increased	Increased	Increased	Neutral		No	No	Yes	No	No	No	No	Effective	Effective	Increased	Satisfied		Yes	No	No	No	No	Improved a lot
597	Male		Increased	Increased	Increased	Satisfied		Yes	No	No	No	No	No	Decreased	Decreased	Decreased	Dissatisfied		Yes	Yes	No	Yes	No	No	No	No	Stayed the same	Stayed the same	Stayed the same	Neutral		Yes	No	Yes	No	No	No	No	Effective	Effective	Stayed the same	Neutral		Yes	No	No	No	No	Improved
598	Male		Stayed the same	Stayed the same	Stayed the same	Neutral		Yes	No	No	No	Yes	No	Stayed the same	Stayed the same	Stayed the same	Neutral		Yes	No	No	No	No	No	No	No	Stayed the same	Stayed the same	Stayed the same	Neutral		No	No	Yes	No	No	No	No	Stayed the same	Stayed the same	Stayed the same	Neutral		Yes	No	Yes	No	No	Stayed the same
1614	Female		Stayed the same	Increased	Increased a lot	Satisfied		Yes	No	No	No	No	No	Stayed the same	Increased a lot	Increased	Satisfied		Yes	Yes	No	Yes	No	No	No	No	Increased	Increased a lot	Increased a lot	Very satisfied		No	No	No	No	No	No	Yes	Effective	Less effective	Increased	Satisfied		Yes	No	No	No	No	Improved a lot
1615	Female		Increased	Increased a lot	Stayed the same	Satisfied		Yes	No	No	No	No	No	Increased	Stayed the same	Stayed the same	Satisfied		Yes	Yes	No	No	No	No	No	Yes	Increased	Increased	Increased	Neutral		No	No	Yes	No	No	No	No	More effective	More effective	Increased	Very satisfied		Yes	No	No	No	No	Improved a lot
1616	Female		Increased	Increased	Increased	Very satisfied		Yes	No	No	No	Yes	No	Increased	Increased	Stayed the same	Very satisfied		Yes	Yes	Yes	Yes	No	No	No	No	Stayed the same	Stayed the same	Increased	Not at all satisfied		Yes	No	No	Yes	No	No	No	Effective	Effective	Increased	Very satisfied		Yes	No	No	No	No	Improved
1617	Female		Stayed the same	Stayed the same	Stayed the same	Neutral		Yes	Yes	No	No	No	No	Stayed the same	Stayed the same	Increased	Neutral		No	Yes	No	No	No	No	No	No	Increased a lot	Increased	Increased	Satisfied		Yes	Yes	Yes	No	No	No	No	More effective	More effective	Increased a lot	Very satisfied		Yes	No	No	No	No	Improved a lot
1618	Female		Stayed the same	Stayed the same	Increased	Satisfied		Yes	Yes	No	No	No	No	Increased a lot	Increased	Increased a lot	Satisfied		No	No	No	No	No	Yes	No	No	Increased a lot	Increased a lot	Increased a lot	Very satisfied		Yes	Yes	No	No	No	No	No	More effective	Effective	Increased a lot	Very satisfied		Yes	No	No	No	No	Improved a lot
1619	Female		Stayed the same	Stayed the same	Stayed the same	Neutral		Yes	No	No	No	Yes	No	Stayed the same	Increased	Increased	Neutral		No	Yes	No	No	No	No	No	No	Increased	Stayed the same	Decreased	Neutral		No	No	No	No	Yes	No	No	More effective	More effective	Increased a lot	Very satisfied		Yes	No	No	No	No	Improved a lot
1620	Female		Increased	Increased	Increased	Satisfied		Yes	No	No	No	No	No	Stayed the same	Stayed the same	Stayed the same	Neutral		No	Yes	No	No	No	No	No	No	Increased	Increased	Increased	Satisfied		No	Yes	Yes	No	No	No	No	More effective	Effective	Increased a lot	Satisfied		Yes	No	No	Yes	No	Improved a lot
1621	Female		Increased	Increased	Increased	Satisfied		Yes	Yes	No	No	No	No	Stayed the same	Decreased	Stayed the same	Satisfied		No	Yes	No	No	No	No	No	No	Stayed the same	Stayed the same	Increased a lot	Very satisfied		No	No	Yes	No	No	No	No	More effective	Effective	Increased a lot	Very satisfied		No	No	Yes	No	No	Improved a lot
1622	Female		Stayed the same	Stayed the same	Stayed the same	Neutral		Yes	Yes	No	No	No	No	Stayed the same	Stayed the same	Stayed the same	Neutral		Yes	No	Yes	No	No	No	No	No	Increased	Increased	Increased	Neutral		No	Yes	No	No	No	No	No	Stayed the same	Stayed the same	Stayed the same	Neutral		Yes	No	No	No	No	Improved a lot
1623	Female		Stayed the same	Stayed the same	Increased	Satisfied		Yes	No	No	No	No	No	Stayed the same	Stayed the same	Stayed the same	Neutral		Yes	No	No	No	No	No	No	No	Increased a lot	Increased a lot	Increased a lot	Very satisfied		No	Yes	No	No	No	No	No	More effective	More effective	Increased a lot	Very satisfied		Yes	No	No	No	No	Improved a lot
1624	Female		Increased	Increased	Stayed the same	Satisfied		Yes	No	No	No	No	No	Decreased	Increased	Stayed the same	Neutral		Yes	Yes	No	No	No	No	No	No	Increased	Increased a lot	Increased	Neutral		No	Yes	No	No	No	No	No	Effective	Effective	Stayed the same	Satisfied		Yes	No	No	No	No	Improved a lot
1625	Female		Decreased a lot	Decreased	Increased a lot	Very satisfied		Yes	No	No	No	No	No	Stayed the same	Increased	Stayed the same	Neutral		Yes	No	No	No	No	No	No	No	Increased a lot	Increased a lot	Increased	Neutral		No	No	Yes	No	No	No	No	Effective	Effective	Increased	Satisfied		No	No	Yes	No	No	Improved a lot
1626	Female		Stayed the same	Increased	Increased	Satisfied		Yes	Yes	No	No	No	No	Increased	Stayed the same	Increased	Satisfied		No	No	No	No	No	Yes	No	No	Increased	Stayed the same	Stayed the same	Neutral		Yes	Yes	Yes	No	No	No	No	More effective	More effective	Increased a lot	Very satisfied		Yes	No	No	No	No	Improved a lot
1627	Female		Increased	Increased	Increased	Satisfied		Yes	No	No	No	Yes	No	Increased a lot	Increased a lot	Increased a lot	Very satisfied		Yes	No	No	No	No	No	No	No	Increased	Increased	Increased	Satisfied		No	No	Yes	No	No	No	No	More effective	Effective	Increased	Satisfied		Yes	No	No	No	No	Improved a lot
1628	Female		Increased	Stayed the same	Stayed the same	Dissatisfied		Yes	Yes	No	No	No	No	Increased a lot	Stayed the same	Increased	Satisfied		Yes	Yes	Yes	Yes	No	No	No	No	Increased	Increased	Increased	Satisfied		No	Yes	No	No	No	No	No	More effective	More effective	Increased a lot	Very satisfied		Yes	No	No	No	No	Improved a lot
1629	Female		Increased	Increased	Increased a lot	Satisfied		Yes	Yes	No	No	No	No	Increased	Stayed the same	Stayed the same	Neutral		Yes	No	Yes	No	No	No	No	No	Increased	Increased a lot	Increased a lot	Very satisfied		Yes	Yes	No	No	No	No	No	More effective	Effective	Increased a lot	Very satisfied		Yes	No	No	No	No	Improved a lot
1630	Female		Increased	Increased	Increased	Very satisfied		Yes	Yes	No	No	No	No	Increased	Increased	Increased	Satisfied		Yes	Yes	Yes	Yes	No	No	No	No	Increased a lot	Stayed the same	Increased a lot	Not at all satisfied		No	Yes	No	No	No	No	No	More effective	Effective	Increased a lot	Very satisfied		Yes	No	No	No	No	Improved
1631	Female		Stayed the same	Stayed the same	Stayed the same	Not at all satisfied		Yes	Yes	No	No	No	No	Stayed the same	Stayed the same	Stayed the same	Not at all satisfied		Yes	No	Yes	Yes	No	No	No	No	Increased	Increased	Increased a lot	Satisfied		No	No	Yes	No	No	No	No	More effective	More effective	Increased a lot	Very satisfied		Yes	No	No	No	No	Improved
1632	Female		Stayed the same	Decreased	Increased	Dissatisfied		No	Yes	No	No	No	No	Decreased	Stayed the same	Increased	Satisfied		Yes	No	No	No	No	No	No	No	Increased	Increased	Stayed the same	Very satisfied		No	No	Yes	No	No	No	No	Effective	Effective	Increased	Very satisfied		No	No	No	No	Yes	Improved a lot
1633	Female		Increased	Stayed the same	Increased	Very satisfied		Yes	Yes	No	No	No	No	Decreased	Decreased	Increased a lot	Very satisfied		Yes	No	No	No	No	No	No	No	Decreased	Decreased	Increased a lot	Satisfied		No	No	Yes	No	No	No	No	More effective	More effective	Increased a lot	Very satisfied		No	No	No	No	No	Stayed the same
1634	Female		Increased	Increased	Increased a lot	Satisfied		No	No	No	No	No	No	Increased	Stayed the same	Stayed the same	Neutral		No	No	No	No	No	No	No	No	Increased	Stayed the same	Stayed the same	Neutral		No	No	No	No	No	No	Yes	More effective	More effective	Increased	Satisfied		Yes	No	No	No	No	Improved a lot
1635	Female		Stayed the same	Stayed the same	Increased	Dissatisfied		Yes	No	No	No	No	No	Decreased	Decreased	Decreased	Dissatisfied		Yes	No	No	No	No	No	No	No	Increased	Increased	Increased	Neutral		No	Yes	No	No	No	No	No	More effective	Effective	Increased	Very satisfied		Yes	No	No	No	No	Improved a lot
1636	Female		Increased	Increased a lot	Increased	Very satisfied		Yes	Yes	No	No	No	No	Increased	Increased a lot	Increased	Satisfied		Yes	No	Yes	Yes	No	No	No	No	Increased	Increased	Increased	Neutral		Yes	Yes	No	No	No	No	No	Effective	Stayed the same	Increased	Satisfied		Yes	No	No	No	No	Improved
1637	Female		Increased	Increased	Stayed the same	Dissatisfied		Yes	No	No	No	No	No	Increased	Stayed the same	Stayed the same	Dissatisfied		Yes	No	No	No	No	No	No	No	Increased	Increased a lot	Increased	Neutral		No	No	Yes	No	No	No	No	Effective	Stayed the same	Stayed the same	Neutral		Yes	No	No	No	No	Improved a lot
1638	Female		Increased	Increased	Increased	Satisfied		Yes	Yes	No	No	No	No	Stayed the same	Increased	Increased	Satisfied		No	Yes	Yes	No	No	No	No	No	Stayed the same	Increased	Increased a lot	Satisfied		No	No	Yes	No	No	No	No	More effective	Effective	Increased	Very satisfied		Yes	No	No	No	No	Improved a lot
1639	Female		Decreased	Decreased	Stayed the same	Dissatisfied		Yes	No	No	No	No	No	Decreased	Decreased	Decreased	Dissatisfied		Yes	No	No	No	No	No	No	No	Increased	Stayed the same	Increased	Neutral		No	Yes	No	No	No	No	No	More effective	Effective	Increased	Neutral		Yes	No	No	No	No	Improved
1640	Female		Stayed the same	Stayed the same	Increased	Satisfied		Yes	No	No	No	No	No	Decreased	Decreased	Increased	Satisfied		Yes	Yes	Yes	No	No	No	No	No	Stayed the same	Increased	Increased	Satisfied		No	No	Yes	No	No	No	No	Effective	Stayed the same	Increased	Very satisfied		Yes	No	No	No	No	Improved a lot
1641	Female		Increased	Stayed the same	Decreased	Satisfied		Yes	No	No	No	No	No	Stayed the same	Stayed the same	Increased	Satisfied		Yes	Yes	Yes	No	No	No	No	No	Stayed the same	Increased	Decreased	Neutral		No	No	No	No	No	No	No	Stayed the same	Effective	Decreased	Neutral		Yes	No	No	No	No	Improved
1642	Female		Increased	Increased a lot	Increased	Satisfied		Yes	Yes	No	No	Yes	No	Increased	Increased a lot	Increased	Satisfied		Yes	No	No	No	No	No	No	No	Increased	Increased	Increased	Satisfied		Yes	Yes	No	No	No	No	No	Effective	Effective	Increased	Satisfied		Yes	No	No	No	No	Improved a lot
1643	Female		Increased	Increased a lot	Increased a lot	Satisfied		Yes	No	No	No	No	No	Increased a lot	Increased a lot	Increased a lot	Very satisfied		Yes	No	No	No	No	No	No	No	Increased	Increased	Increased	Satisfied		Yes	No	Yes	No	No	No	No	More effective	More effective	Increased a lot	Satisfied		Yes	No	No	No	No	Improved a lot
1644	Female		Increased	Increased	Increased	Satisfied		Yes	Yes	No	No	No	No	Stayed the same	Stayed the same	Stayed the same	Dissatisfied		Yes	Yes	No	No	No	No	No	No	Stayed the same	Stayed the same	Decreased	Dissatisfied		No	No	Yes	No	No	No	No	Stayed the same	Stayed the same	Stayed the same	Neutral		Yes	No	No	No	No	Stayed the same
1645	Female		Increased	Increased	Increased	Satisfied		No	Yes	No	No	Yes	No	Increased	Increased a lot	Increased a lot	Satisfied		No	Yes	No	No	No	No	No	No	Increased	Increased	Increased a lot	Satisfied		No	No	Yes	No	No	No	No	More effective	Effective	Increased	Satisfied		Yes	No	No	No	No	Improved
1646	Female		Stayed the same	Stayed the same	Stayed the same	Neutral		Yes	No	No	No	No	No	Increased	Increased	Stayed the same	Satisfied		Yes	Yes	Yes	No	No	No	No	No	Increased	Increased	Increased	Satisfied		No	No	Yes	No	No	No	No	More effective	Effective	Increased	Satisfied		Yes	No	Yes	No	No	Improved a lot
1647	Female		Stayed the same	Decreased	Stayed the same	Neutral		Yes	No	No	No	No	Yes	Decreased a lot	Decreased	Decreased	Dissatisfied		Yes	No	No	No	No	No	No	No	Stayed the same	Stayed the same	Stayed the same	Neutral		No	No	Yes	No	No	No	No	Stayed the same	Effective	Stayed the same	Neutral		Yes	No	No	No	No	Improved a lot
1648	Female		Increased	Increased	Increased	Neutral		Yes	No	No	No	No	No	Increased	Stayed the same	Stayed the same	Neutral		Yes	No	No	No	No	No	No	No	Increased	Increased	Increased	Satisfied		No	Yes	Yes	No	No	No	No	Effective	Effective	Increased	Satisfied		Yes	No	No	No	No	Improved a lot
1649	Male		Increased	Increased	Increased	Neutral		Yes	No	No	No	No	No	Increased	Increased	Increased	Satisfied		Yes	Yes	Yes	No	No	No	No	No	Increased	Increased	Increased	Neutral		No	No	Yes	No	No	No	No	Effective	Effective	Increased a lot	Satisfied		Yes	No	Yes	No	No	Improved
1650	Male		Increased	Increased	Increased	Satisfied		Yes	Yes	No	No	No	No	Increased	Increased	Increased	Satisfied		No	No	No	No	No	No	No	No	Increased	Increased	Increased	Satisfied		No	Yes	Yes	No	No	No	No	More effective	Effective	Increased a lot	Very satisfied		Yes	No	No	No	No	Improved a lot
1651	Male		Decreased a lot	Decreased a lot	Decreased a lot	Not at all satisfied		Yes	No	No	No	No	No	Decreased	Decreased	Decreased	Satisfied		Yes	No	No	No	No	No	No	No	Decreased a lot	Decreased a lot	Decreased a lot	Not at all satisfied		No	Yes	Yes	No	No	No	No	Effective	Effective	Increased	Dissatisfied		Yes	No	No	No	No	Improved
1652	Male		Increased a lot	Increased a lot	Increased a lot	Satisfied		Yes	No	No	No	No	No	Increased a lot	Increased	Increased	Satisfied		Yes	No	No	No	No	No	No	No	Increased	Increased	Increased	Satisfied		No	Yes	Yes	No	No	No	No	Effective	Effective	Increased a lot	Very satisfied		Yes	No	No	No	No	Improved
1653	Male		Increased	Increased	Stayed the same	Satisfied		Yes	Yes	No	No	No	No	Stayed the same	Decreased	Decreased	Neutral		Yes	No	Yes	No	No	No	No	No	Decreased	Decreased	Stayed the same	Dissatisfied		No	No	Yes	No	No	No	No	Stayed the same	Effective	Increased	Satisfied		Yes	No	No	No	No	Deteriorated
1654	Male		Increased a lot	Increased	Increased a lot	Very satisfied		No	Yes	No	No	No	No	Increased	Stayed the same	Stayed the same	Satisfied		Yes	No	No	No	No	No	No	No	Increased a lot	Increased	Stayed the same	Very satisfied		No	No	Yes	No	No	No	No	More effective	More effective	Increased	Very satisfied		No	No	No	No	Yes	Improved a lot
1655	Male		Stayed the same	Increased	Increased	Satisfied		Yes	Yes	No	No	No	No	Stayed the same	Stayed the same	Stayed the same	Neutral		No	No	No	No	No	Yes	No	No	Increased	Stayed the same	Stayed the same	Neutral		No	No	Yes	No	No	No	No	Effective	Effective	Increased	Satisfied		Yes	No	No	No	No	Improved a lot
1656	Male		Stayed the same	Stayed the same	Increased	Satisfied		Yes	Yes	No	No	No	No	Stayed the same	Decreased	Stayed the same	Neutral		Yes	Yes	Yes	No	No	No	No	No	Decreased	Decreased	Decreased	Dissatisfied		No	Yes	Yes	No	No	No	No	More effective	More effective	Increased a lot	Very satisfied		Yes	No	Yes	No	No	Improved a lot
1657	Male		Increased	Increased	Stayed the same	Neutral		Yes	Yes	No	No	No	No	Increased	Increased	Increased a lot	Satisfied		No	Yes	No	No	No	No	No	No	Decreased a lot	Decreased a lot	Decreased a lot	Dissatisfied		No	Yes	Yes	No	No	No	No	More effective	Effective	Increased a lot	Satisfied		Yes	No	No	No	No	Improved a lot
1658	Male		Increased	Increased	Increased a lot	Satisfied		Yes	No	No	No	No	No	Increased	Increased a lot	Increased	Very satisfied		No	No	No	No	No	No	No	No	Increased	Increased	Increased	Very satisfied		No	Yes	Yes	No		No	No	Effective	Effective	Increased	Satisfied		Yes	No	Yes	No	No	Improved
1659	Male		Increased	Stayed the same	Stayed the same	Neutral		Yes	No	No	No	No	No	Stayed the same	Decreased	Stayed the same	Neutral		Yes		Yes	No	No	No	No	No	Decreased	Decreased	Decreased	Dissatisfied		No	No	Yes	No	No	No	No	Effective	Effective	Increased a lot	Very satisfied		Yes	No	No	No	No	Deteriorated a lot
1660	Male		Increased	Stayed the same	Increased	Neutral		Yes	No	No	No	No	No	Increased	Increased	Increased	Satisfied		Yes	Yes	Yes	No	No	No	No	No	Stayed the same	Stayed the same				No	No	No	No	No	No	No	Effective	Effective	Increased	Satisfied		No	No	No	No	No	Improved a lot
1661	Male		Increased	Increased	Increased	Very satisfied		No	No	No	No	No	No	Increased	Increased	Increased	Neutral		Yes	Yes	Yes	No	No	No	No	No	Increased	Increased	Stayed the same	Neutral		Yes	Yes	Yes	No	No	No	No	Effective	Effective	Increased	Satisfied		Yes	No	No	No	No	Improved
1662	Male		Increased	Increased	Increased a lot	Satisfied		Yes	Yes	No	No	No	No	Stayed the same	Stayed the same	Decreased	Dissatisfied		Yes	Yes	No	Yes	No	No	No	No	Decreased	Decreased	Stayed the same	Dissatisfied		Yes	No	No	No	No	No	Yes	More effective	Effective	Increased	Satisfied		Yes	No	No	No	No	Improved
1663	Male		Stayed the same	Stayed the same	Stayed the same	Satisfied		Yes	No	No	No	No	No	Stayed the same	Stayed the same	Stayed the same	Dissatisfied		Yes	Yes	No	No	No	No	No	No	Stayed the same	Stayed the same	Increased	Satisfied		No	No	Yes	No	No	No	No	More effective	Effective	Increased	Satisfied		Yes	No	No	No	No	Improved
1664	Male		Increased	Increased	Increased a lot	Satisfied		Yes	No	No	No	No	No	Decreased	Decreased	Stayed the same	Neutral		No	Yes	Yes	No	No	No	No	No	Stayed the same	Increased a lot	Stayed the same	Neutral		No	No	Yes	No	No	No	No	More effective	Stayed the same	Increased a lot	Very satisfied		Yes	No	No	No	No	Improved a lot
1665	Male		Increased	Increased a lot	Increased a lot	Satisfied		Yes	Yes	No	No	No	No	Increased a lot	Increased	Increased	Satisfied		No	Yes	No	No	No	No	No	No	Increased	Increased	Increased a lot	Satisfied		No	Yes	Yes	No	No	No	No	More effective	More effective	Increased a lot	Very satisfied		Yes	No	Yes	No	No	Improved a lot
1666	Male		Stayed the same	Increased	Stayed the same	Dissatisfied		Yes	No	No	No	Yes	No	Decreased a lot	Decreased a lot	Decreased a lot	Dissatisfied		Yes	Yes	No	No	No	No	No	No	Increased	Increased	Increased	Neutral		No	Yes	No	No	No	No	No	Effective	Effective	Increased	Satisfied		Yes	No	No	No	No	Deteriorated
1667	Female		Stayed the same	Stayed the same	Stayed the same	Satisfied		Yes	No	No	No	No	No	Stayed the same	Increased	Increased	Satisfied		Yes	No	No	No	No	No	No	No	Increased	Increased	Increased	Very satisfied		Yes	No	No	No	No	No	No	More effective	More effective	Increased	Very satisfied		Yes	No	No	No	No	Improved a lot
1668	Female		Stayed the same	Stayed the same	Stayed the same	Neutral		Yes	Yes	No	No	No	No	Decreased	Stayed the same	Stayed the same	Not at all satisfied		Yes	Yes	No	No	No	No	No	No	Decreased	Stayed the same	Decreased	Dissatisfied		No	Yes	No	No	Yes	No	No	Effective	Less effective	Stayed the same	Dissatisfied		Yes	No	No	No	No	Improved a lot
1669	Female		Stayed the same	Stayed the same	Stayed the same	Neutral		Yes	Yes	No	No	No	No	Stayed the same	Stayed the same	Stayed the same	Neutral		Yes	No	No	No	No	No	No	No	Stayed the same	Stayed the same	Decreased	Neutral		Yes	No	Yes	No	No	No	No	More effective	Effective	Stayed the same	Satisfied		Yes	No	No	No	No	Improved a lot
1670	Female		Stayed the same	Stayed the same	Stayed the same	Neutral		Yes	Yes	No	No	No	No	Stayed the same	Stayed the same	Stayed the same	Neutral		Yes	No	No	No	No	No	No	No	Stayed the same	Stayed the same	Stayed the same	Neutral		Yes	No	No	No	Yes	No	No	Effective	Effective	Increased	Satisfied		Yes	No	No	No	No	Improved a lot
1671	Female		Stayed the same	Decreased	Stayed the same	Not at all satisfied		No	No	Yes	No	No	No	Stayed the same	Decreased a lot	Decreased a lot	Not at all satisfied		No	Yes	No	Yes	No	No	No	No	Decreased	Stayed the same	Stayed the same	Dissatisfied		No	Yes	Yes	No	No	No	No	Effective	Effective	Stayed the same	Neutral		Yes	No	No	No	Yes	Improved
1672	Female		Stayed the same	Stayed the same	Decreased	Neutral		Yes	No	No	No	No	No	Stayed the same	Stayed the same	Decreased	Not at all satisfied		Yes	No	No	No	No	No	No	No	Stayed the same	Stayed the same	Stayed the same	Dissatisfied		No	Yes	Yes	No	No	No	No	More effective	More effective	Increased	Satisfied		Yes	No	No	No	No	Improved
1673	Female		Stayed the same	Decreased	Stayed the same	Dissatisfied		Yes	Yes	No	No	No	No	Stayed the same	Decreased	Decreased	Not at all satisfied		No	Yes	No	No	No	No	No	No	Stayed the same	Stayed the same	Stayed the same	Neutral		No	Yes	Yes	No	No	No	No	Effective	Effective	Increased	Satisfied		Yes	No	No	No	No	Improved a lot
1674	Female		Stayed the same	Stayed the same	Stayed the same	Neutral		Yes	No	No	No	No	No	Decreased	Decreased	Stayed the same	Neutral		Yes	No	No	Yes	No	No	No	No	Stayed the same	Stayed the same	Stayed the same	Neutral		No	Yes	Yes	No	No	No	No	More effective	Stayed the same	Increased	Neutral		Yes	No	No	No	No	Improved a lot
1675	Female		Increased	Increased	Increased	Very satisfied		Yes	Yes	No	No	No	No	Increased	Increased	Increased	Satisfied		Yes	No	No	No	No	No	No	No	Increased	Increased	Increased	Satisfied		No	Yes	Yes	No	No	No	No	More effective	Effective	Increased a lot	Very satisfied		Yes	No	No	No	No	Improved a lot
1676	Female		Increased	Increased a lot	Increased	Satisfied		Yes	Yes	No	No	No	No	Increased	Increased	Increased	Neutral		No	No	No	No	No	No	No	No	Stayed the same	Stayed the same	Stayed the same	Neutral		No	No	Yes	No	No	No	No	More effective	More effective	Increased	Very satisfied		Yes	No	No	No	No	Improved a lot
1677	Female		Increased	Increased	Increased a lot	Very satisfied		Yes	Yes	No	No	No	No	Increased	Increased	Increased a lot	Satisfied		Yes	No	No	Yes	No	No	No	No	Stayed the same	Stayed the same	Stayed the same	Satisfied		No	No	No	No	No	No	Yes	More effective	More effective	Increased	Very satisfied		Yes	No	No	No	No	Improved a lot
1678	Female		Increased	Increased	Increased a lot	Neutral		Yes	No	No	No	No	No	Increased	Increased	Increased	Neutral		Yes	No	No	No	No	No	No	No	Increased a lot	Increased	Increased	Satisfied		No	No	Yes	No	Yes	No	No	More effective	Effective	Increased	Satisfied		Yes	No	No	No	No	Improved a lot
1679	Female		Stayed the same	Increased	Increased	Satisfied		Yes	No	No	No	No	No	Increased	Increased	Increased a lot	Satisfied		No	No	No	No	Yes	No	No	No	Increased	Increased a lot	Increased a lot	Satisfied		No	No	No	No	No	No	No	Effective	More effective	Increased	Satisfied		No	No	No	No	No	Improved
1680	Female		Stayed the same	Stayed the same	Decreased	Neutral		Yes	Yes	No	No	No	No	Stayed the same	Stayed the same	Stayed the same	Neutral		Yes	Yes	Yes	No	No	No	No	No	Increased	Increased	Increased	Satisfied		No	Yes	Yes	No	No	No	No	Effective	Effective	Increased	Satisfied		Yes	No	No	No	No	Improved a lot
1681	Female		Increased	Stayed the same	Stayed the same	Very satisfied		Yes	Yes	No	No	No	No	Increased	Stayed the same	Stayed the same	Neutral		Yes	Yes	Yes	No	No	No	No	No	Increased	Stayed the same	Stayed the same	Neutral		No	Yes	Yes	No	No	No	No	Effective	Effective	Stayed the same	Neutral		Yes	No	Yes	No	No	Improved a lot
1682	Female		Increased	Stayed the same	Increased	Neutral		No	Yes	No	No	No	No	Stayed the same	Decreased	Stayed the same	Neutral		No	No	No	No	No	No	No	Yes	Decreased	Stayed the same	Increased	Satisfied		No	Yes	Yes	No	No	No	No	More effective	Effective	Stayed the same	Satisfied		No	No	No	Yes	No	Improved
1683	Female		Increased	Increased	Stayed the same	Neutral		Yes	No	No	No	Yes	No	Increased a lot	Stayed the same	Increased a lot	Neutral		Yes	Yes	No	No	No	No	No	No	Stayed the same	Stayed the same	Stayed the same	Neutral		No	No	No	No	No	No	Yes	Effective	Effective	Increased	Very satisfied		Yes	No	No	No	Yes	Improved
1684	Male		Increased a lot	Increased	Increased a lot	Neutral		Yes	No	No	No	Yes	No	Increased	Increased	Increased	Very satisfied		Yes	Yes	Yes	No	No	No	No	No	Increased	Increased	Increased	Satisfied		No	No	No	No	No	No	No	More effective	More effective	Increased a lot	Very satisfied		Yes	No	No	No	No	Improved a lot
1685	Male		Decreased	Decreased	Increased	Satisfied		Yes	No	No	No	Yes	No	Stayed the same	Stayed the same	Stayed the same	Dissatisfied		No	Yes	No	No	No	No	No	No	Increased	Increased	Stayed the same	Dissatisfied		No	Yes	Yes	No	No	No	No	Effective	Effective	Increased	Satisfied		Yes	No	No	No	No	Improved
1686	Male		Increased	Increased	Increased	Neutral		Yes	No	No	No	Yes	No	Increased	Stayed the same	Increased	Neutral		No	Yes	No	No	No	No	No	No	Increased		Increased	Neutral		No	Yes	Yes	Yes	No	No	No	Less effective	Effective	Stayed the same	Neutral		Yes	No	Yes	No	No	Improved a lot
1687	Male		Stayed the same	Stayed the same	Decreased	Neutral		Yes	No	No	No	Yes	No	Stayed the same	Decreased	Decreased	Neutral		No	Yes	No	No	No	No	No	No	Increased	Stayed the same	Increased	Dissatisfied		No	Yes	Yes	No	No	No	No	Effective	Effective	Increased	Neutral		Yes	No	No	No	No	Improved
1688	Male		Decreased	Decreased	Increased	Dissatisfied		Yes	No	No	No	Yes	No	Decreased a lot	Decreased a lot	Stayed the same	Neutral		Yes	Yes	Yes	No	No	No	No	No	Decreased a lot	Decreased a lot	Stayed the same	Neutral		No	Yes	Yes	Yes	Yes	No	No	Effective	Stayed the same	Stayed the same	Neutral		Yes	No	No	No	No	Stayed the same
1689	Male		Increased a lot	Increased a lot	Stayed the same	Very satisfied		Yes	No	No	No	Yes	No	Stayed the same	Increased	Decreased	Neutral		Yes	Yes	Yes	Yes	No	No	No	No	Increased a lot	Increased	Increased a lot	Satisfied		No	Yes	Yes	Yes	No	No	No	More effective	Effective	Increased a lot	Satisfied		Yes	No	No	No	No	Improved
1690	Male		Decreased	Decreased	Decreased a lot	Not at all satisfied		No	Yes	No	No	Yes	No	Decreased a lot	Decreased a lot	Decreased a lot	Not at all satisfied		No		Yes	No	No	No	No	No	Decreased	Decreased a lot	Decreased a lot	Not at all satisfied		No	Yes	Yes	No	Yes	No	No	Less effective	Less effective	Decreased a lot	Not at all satisfied		Yes	No	No	No	No	Deteriorated
1691	Male		Stayed the same	Stayed the same	Increased	Neutral		Yes	No	No	No	Yes	No	Stayed the same	Stayed the same	Stayed the same	Neutral		Yes	Yes	Yes	Yes	No	No	No	No	Stayed the same	Stayed the same	Increased	Satisfied		No	No	No	Yes	Yes	No	No	Effective	Effective	Increased	Satisfied		Yes	No	No	No	No	Improved a lot
1692	Male		Increased	Increased	Increased a lot	Satisfied		Yes	No	No	Yes	No	No	Increased a lot	Increased	Increased	Satisfied		Yes	Yes	Yes	No	No	No	No	No	Decreased	Stayed the same	Stayed the same	Neutral		No	Yes	Yes	Yes	No	No	No	Effective	More effective	Increased	Satisfied		Yes	No	Yes	No	No	Improved
1693	Male		Stayed the same	Stayed the same	Stayed the same	Neutral		No	No	Yes	No	No	No	Stayed the same	Stayed the same	Stayed the same	Neutral		Yes	No	Yes	No	No	No	No	No	Increased	Increased	Increased	Satisfied		Yes	No	Yes	No	No	No	No	More effective	More effective	Increased a lot	Very satisfied		Yes	No	No	No	No	Improved a lot
1694	Male		Increased	Increased	Increased	Neutral		Yes	No	No	No	Yes	No	Stayed the same	Stayed the same	Stayed the same	Neutral		Yes	No	Yes	Yes	No	No	No	No	Increased	Increased	Increased	Satisfied		Yes	Yes	Yes	No	No	No	No	Effective	Effective	Increased	Satisfied		Yes	No	No	No	Yes	Improved
1695	Male		Stayed the same	Increased	Increased a lot	Very satisfied		Yes	No	No	No	No	No	Stayed the same	Stayed the same	Increased	Satisfied		Yes	Yes	Yes	No	No	No	No	Yes	Stayed the same	Stayed the same	Increased	Neutral		No	No	No	No	No	No	Yes	More effective	Effective	Increased	Satisfied		No	No	No	No	No	Improved a lot
1696	Male		Stayed the same	Stayed the same	Stayed the same	Neutral		Yes	No	Yes	No	No	No	Increased	Stayed the same	Stayed the same	Not at all satisfied		No	No	No	Yes	No	No	No	No	Increased	Increased	Increased	Satisfied		No	Yes	Yes	Yes	No	No	No	More effective	More effective	Increased a lot	Very satisfied		No	No	No	No	No	Improved a lot
1697	Male		Increased	Increased	Stayed the same	Satisfied		Yes	No	No	No	Yes	No	Increased	Increased	Increased	Satisfied		Yes	Yes	Yes	No	No	No	No	No	Stayed the same	Decreased	Stayed the same	Satisfied		No	No	Yes	No	No	No	No	Effective	Effective	Increased	Satisfied		Yes	No	No	No	No	Deteriorated
1698	Male		Increased	Increased	Increased a lot	Very satisfied		Yes	No	No	No	No	No	Increased a lot	Increased	Increased a lot	Very satisfied		Yes	No	No	No	Yes	No	No	No	Increased	Increased a lot	Increased a lot	Very satisfied		No	No	Yes	No	Yes	No	No	Effective	More effective	Increased	Very satisfied		Yes	No	No	No	No	Improved a lot
1699	Male		Decreased	Decreased a lot	Decreased	Dissatisfied		Yes	No	No	No	Yes	No	Decreased a lot	Decreased a lot	Decreased a lot	Not at all satisfied		No	No	No	Yes	No	No	No	No	Decreased a lot	Decreased a lot	Decreased	Neutral		Yes	Yes	No	No	Yes	No	No	More effective	Effective	Stayed the same	Dissatisfied		Yes	No	No	No	No	Improved a lot
1700	Male		Increased	Stayed the same	Stayed the same	Not at all satisfied		Yes	No	No	No	Yes	No	Decreased a lot	Decreased	Decreased a lot	Not at all satisfied		Yes	Yes	No	No	No	No	No	No	Increased a lot	Increased	Increased a lot	Neutral		No	Yes	Yes	No	No	No	No	More effective	More effective	Increased a lot	Very satisfied		Yes	No	Yes	No	No	Improved a lot
1701	Male		Decreased	Decreased	Decreased	Neutral		No	No	No	No	No	No	Decreased	Decreased a lot	Decreased	Dissatisfied		No	No	No	No	No	Yes	No	No	Increased	Increased	Increased	Neutral		No	No	Yes	No	No	No	No	More effective	More effective	Increased	Very satisfied		Yes	No	No	No	No	Improved
1702	Male		Stayed the same	Stayed the same	Increased	Neutral		Yes	No	No	No	Yes	No	Stayed the same	Stayed the same	Increased	Neutral		Yes	Yes	Yes	No	No	No	No	No	Stayed the same	Stayed the same	Decreased	Dissatisfied		No	No	Yes	No	No	No	No	Effective	Effective	Increased a lot	Satisfied		Yes	No	No	No	No	Improved
1703	Male		Increased	Increased	Stayed the same	Neutral		Yes	No	No	No	Yes	No	Increased	Stayed the same	Stayed the same	Neutral		No	No	Yes	No	No	No	No	No	Increased	Stayed the same	Stayed the same	Neutral		No	No	No	No	Yes	No	No	Effective	More effective	Increased	Satisfied		No	No	No	No	No	Improved a lot
1704	Male		Stayed the same	Stayed the same	Decreased	Neutral		Yes	No	No	Yes	No	No	Decreased	Decreased	Stayed the same	Neutral		Yes	Yes	Yes	No	No	No	No	No	Stayed the same	Stayed the same	Increased	Satisfied		No	Yes	Yes	No	No	No	No	More effective	Stayed the same	Increased	Satisfied		Yes	No	No	No	No	Improved a lot
1705	Male		Stayed the same	Stayed the same	Decreased	Neutral		Yes	No	No	No	Yes	No	Increased	Increased	Increased	Neutral		Yes	No	Yes	No	No	No	No	No	Decreased	Decreased	Decreased	Neutral		Yes	Yes	Yes	No	No	No	No	Effective	Effective	Increased	Neutral		Yes	No	No	No	No	Improved a lot
1706	Male		Stayed the same	Increased a lot	Increased a lot	Not at all satisfied		Yes	No	No	No	Yes	No	Increased a lot	Decreased	Decreased	Neutral		Yes	Yes	No	No	No	No	No	No	Decreased	Decreased	Decreased	Dissatisfied		No	Yes	Yes	No	No	No	No	More effective	More effective	Decreased a lot	Dissatisfied		Yes	No	Yes	No	No	Improved a lot
1707	Male		Stayed the same	Increased	Increased a lot	Neutral		Yes	Yes	No	No	No	No	Increased	Increased	Increased a lot	Satisfied		Yes	Yes	Yes	No	No	No	No	No	Stayed the same	Increased	Increased a lot	Neutral		No	Yes	Yes	No	No	No	No	Stayed the same	Effective	Increased a lot	Satisfied		Yes	No	Yes	No	No	Improved
1708	Male		Stayed the same	Stayed the same	Increased	Dissatisfied		Yes	No	No	No	Yes	No	Decreased	Decreased a lot	Stayed the same	Neutral		Yes	No	Yes	No	No	No	No	No	Increased	Increased	Increased a lot	Satisfied		No	Yes	Yes	No	No	No	No	More effective	Effective	Stayed the same	Neutral		Yes	No	No	No	No	Improved a lot
1709	Male		Increased	Stayed the same	Stayed the same	Satisfied		No	No	No	No	No	No	Decreased	Increased	Decreased	Neutral		Yes	No	Yes	No	No	No	No	No	Increased	Stayed the same	Increased	Satisfied		No	Yes	No	No	No	No	No	More effective	Effective	Increased a lot	Very satisfied		No	No	No	No	No	Improved
1710	Male		Increased	Stayed the same	Stayed the same	Neutral		Yes	No	No	No	No	No	Increased	Increased	Increased	Satisfied		Yes	No	No	No	No	No	No	No	Stayed the same	Stayed the same	Increased	Satisfied		No	Yes	No	No	No	No	No	Effective	Effective	Increased	Satisfied		Yes	No	No	No	No	Improved
1711	Male		Decreased	Decreased	Decreased	Neutral		Yes	No	No	No	Yes	No	Decreased a lot	Stayed the same	Stayed the same	Neutral		No	No	Yes	No	No	No	No	No	Decreased	Stayed the same	Stayed the same	Neutral		No	Yes	Yes	No	No	No	No	Less effective	Less effective	Stayed the same	Neutral		Yes	No	No	No	No	Deteriorated
1712	Male		Increased	Increased a lot	Increased	Neutral		Yes	No	No	No	Yes	No	Increased	Increased	Increased	Satisfied		Yes	No	No	No	No	No	No	No	Stayed the same	Increased	Increased	Satisfied		No	No	Yes	No	No	No	No	Effective	Effective	Increased	Satisfied		Yes	No	No	No	No	Improved a lot
1713	Male		Increased	Increased	Increased	Neutral		Yes	No	No	No	Yes	No	Stayed the same	Stayed the same	Stayed the same	Neutral		No	Yes	No	No	No	No	No	No	Increased a lot	Increased	Increased	Neutral		No	No	No	No	No	No	No	Effective	Effective	Increased a lot	Satisfied		Yes	No	No	No	No	Improved
2727	Female		Increased	Increased	Stayed the same	Satisfied		Yes	No	No	No	Yes	No	Decreased	Stayed the same	Decreased	Very satisfied		Yes	No	Yes	No	No	No	No	No	Increased	Increased	Increased a lot	Very satisfied		Yes	No	Yes	No	No	No	No	Effective	More effective	Increased	Very satisfied		Yes	No	No	No	No	Improved
2728	Female		Increased	Increased	Increased	Satisfied		Yes	No	No	No	No	No	Decreased	Stayed the same	Decreased	Neutral		Yes	Yes	No	No	No	No	No	No	Increased	Increased	Increased	Satisfied		No	No	Yes	No	No	No	No	Effective	Effective	Increased	Satisfied		Yes	No	No	No	No	Improved a lot
2729	Female		Increased	Stayed the same	Increased	Neutral		Yes	No	No	No	No	No	Stayed the same	Stayed the same	Stayed the same	Neutral		Yes	No	Yes	No	No	No	No	No	Increased	Increased	Increased	Satisfied		Yes	Yes	No	No	No	No	No	Effective	Effective	Increased	Satisfied		Yes	No	No	No	No	Improved a lot
2730	Male		Stayed the same	Stayed the same	Increased	Satisfied		Yes	No	No	No	No	No	Increased	Stayed the same	Stayed the same	Neutral		Yes	No	Yes	No	No	No	No	No	Increased	Increased a lot	Stayed the same	Satisfied		No	No	Yes	No	No	No	No	More effective	More effective	Increased a lot	Very satisfied		Yes	No	No	No	No	Improved a lot
2731	Female				Stayed the same	Dissatisfied		Yes	No	No	No	Yes	No			Stayed the same			Yes	Yes	No	No	No	No	No	No			Stayed the same			No	No	Yes	No	No	No	No			Increased a lot	Very satisfied		Yes	No	No	No	No
2732	Female				Stayed the same	Satisfied		Yes	No	No	No	Yes	No			Stayed the same	Neutral		No	No	No	No	No	No	No	No			Increased a lot	Very satisfied		Yes	No	No	No	No	No	No			Increased	Very satisfied		No	No	No	No	No
2733	Male		Increased a lot	Increased	Increased	Very satisfied		Yes	No	No	No	No	No	Increased	Increased	Increased	Very satisfied		Yes	No	No	No	No	No	No	No	Increased	Increased a lot	Increased	Very satisfied		Yes	No	Yes	No	No	No	No	Effective	Effective	Increased a lot	Very satisfied		Yes	No	No	No	No	Improved a lot
2734	Female		Increased	Increased a lot	Increased a lot	Very satisfied		No	No	No	No	Yes	No	Stayed the same	Stayed the same	Stayed the same	Neutral		Yes	Yes	No	No	No	No	No	No	Increased a lot	Increased a lot	Increased	Satisfied		No	No	Yes	No	No	No	No	More effective	More effective	Increased a lot	Very satisfied		Yes	No	No	No	No	Improved
2735	Female		Increased	Increased	Increased	Satisfied		Yes	No	No	No	No	No	Increased	Increased	Increased	Satisfied		Yes	No	No	No	No	No	No	No	Increased	Increased	Increased	Satisfied		Yes	No	Yes	No	No	No	No	Effective	Effective	Increased	Satisfied		Yes	No	No	No	No	Improved
2736	Male		Increased	Increased	Stayed the same	Satisfied		Yes	No	No	No	No	No	Increased	Increased	Decreased	Neutral		Yes	Yes	Yes	No	No	No	No	No	Increased	Increased	Increased a lot	Dissatisfied		No	Yes	Yes	No	No	No	No	More effective	More effective	Increased a lot	Satisfied		Yes	No	No	No	No	Improved
2737	Female		Increased	Increased	Stayed the same	Satisfied		No	Yes	No	No	No	No	Stayed the same	Stayed the same	Stayed the same	Neutral		Yes	Yes	No	No	No	No	No	No	Increased	Increased	Stayed the same	Satisfied		Yes	No	No	No	No	No	No	More effective	Effective	Increased	Satisfied		Yes	No	No	No	No	Improved a lot
2738	Male		Stayed the same	Increased	Stayed the same	Satisfied		Yes	No	No	No	No	No	Stayed the same	Stayed the same	Stayed the same	Satisfied		Yes	Yes	Yes	No	No	No	No	No	Increased	Increased	Increased	Neutral		Yes	Yes	No	No	No	No	No	Effective	Effective	Stayed the same	Satisfied		Yes	No	No	No	No	Improved
[truncated: 1,476 more rows]
[truncated: 21 more columns]
